# Supplementary material for: CD26 Induces Colorectal Cancer Angiogenesis and Metastasis through CAV1/MMP1 Signaling
Source: Int J Mol Sci. 2022 Jan 21;23(3):1181. doi: 10.3390/ijms23031181 (PMC8835326; doi:10.3390/ijms23031181)
Supplement: Supplementary file 1 [file ijms-23-01181-s001.zip]

Archive with 1 entries (1 files):
- ijms-1514456-supplementary.xls
