# Supplementary material for: CD26 Induces Colorectal Cancer Angiogenesis and Metastasis through CAV1/MMP1 Signaling
Source: Int J Mol Sci. 2022 Jan 21;23(3):1181. doi: 10.3390/ijms23031181 (PMC8835326; doi:10.3390/ijms23031181)
Supplement: Supplementary file 1 [file ijms-23-01181-s001.zip › ijms-1514456-supplementary.xls]

## Sheet: Pos and Neg Up-regulated
Probe Set ID	Fold change([HT29+2_Sunny_120329_(HG-U133_Plus_2).CEL] vs [HT29-_Sunny_120329_(HG-U133_Plus_2).CEL])	Log Fold change([HT29+2_Sunny_120329_(HG-U133_Plus_2).CEL] vs [HT29-_Sunny_120329_(HG-U133_Plus_2).CEL])	Absolute Fold change([HT29+2_Sunny_120329_(HG-U133_Plus_2).CEL] vs [HT29-_Sunny_120329_(HG-U133_Plus_2).CEL])	Regulation([HT29+2_Sunny_120329_(HG-U133_Plus_2).CEL] vs [HT29-_Sunny_120329_(HG-U133_Plus_2).CEL])	Gene Symbol	Entrez Gene	Gene Ontology Biological Process	Gene Ontology Cellular Component	Gene Ontology Molecular Function	Alignments
227552_at	2.50961	1.32746	2.50961	up	SEPTIN1	1731	0007049 // cell cycle // inferred from electronic annotation /// 0051301 // cell division // inferred from electronic annotation	0005737 // cytoplasm // inferred from electronic annotation /// 0005815 // microtubule organizing center // inferred from electronic annotation /// 0005856 // cytoskeleton // inferred from electronic annotation /// 0031105 // septin complex // inferred from electronic annotation	0000166 // nucleotide binding // inferred from electronic annotation /// 0005515 // protein binding // inferred from physical interaction /// 0005515 // protein binding // inferred from electronic annotation /// 0005525 // GTP binding // inferred from electronic annotation	chr16:30389458-30391610 (-) // 82.18 // p11.2
210075_at	4.09868	2.03516	4.09868	up	MARCHF2	51257	0006897 // endocytosis // inferred from electronic annotation	0005764 // lysosome // inferred from electronic annotation /// 0005765 // lysosomal membrane // inferred from electronic annotation /// 0005768 // endosome // inferred from electronic annotation /// 0005783 // endoplasmic reticulum // inferred from electronic annotation /// 0005789 // endoplasmic reticulum membrane // inferred from electronic annotation /// 0010008 // endosome membrane // inferre…	0008270 // zinc ion binding // inferred from electronic annotation /// 0016874 // ligase activity // inferred from electronic annotation /// 0046872 // metal ion binding // inferred from electronic annotation	chr19:8486669-8503897 (+) // 78.13 // p13.2
213256_at	2.25266	1.17163	2.25266	up	MARCHF3	115123	0006897 // endocytosis // inferred from electronic annotation	0005768 // endosome // inferred from electronic annotation /// 0016020 // membrane // inferred from electronic annotation /// 0016021 // integral to membrane // inferred from electronic annotation /// 0030659 // cytoplasmic vesicle membrane // inferred from electronic annotation /// 0031410 // cytoplasmic vesicle // inferred from electronic annotation /// 0031901 // early endosome membrane // inf…	0008270 // zinc ion binding // inferred from electronic annotation /// 0016874 // ligase activity // inferred from electronic annotation /// 0046872 // metal ion binding // inferred from electronic annotation	chr5:126205277-126366241 (-) // 96.31 // q23.2
239359_at	4.28731	2.10007	4.28731	up	MARCHF11	441061		0016020 // membrane // inferred from electronic annotation /// 0016021 // integral to membrane // inferred from electronic annotation /// 0030659 // cytoplasmic vesicle membrane // inferred from electronic annotation /// 0031410 // cytoplasmic vesicle // inferred from electronic annotation	0008270 // zinc ion binding // inferred from electronic annotation /// 0016874 // ligase activity // inferred from electronic annotation /// 0046872 // metal ion binding // inferred from electronic annotation	chr5:16067171-16067867 (-) // 100.0 // p15.1
220951_s_at	2.04105	1.02931	2.04105	up	A1CF	29974	0006397 // mRNA processing // inferred from electronic annotation /// 0016556 // mRNA modification // inferred from electronic annotation /// 0050821 // protein stabilization // inferred from direct assay	0005622 // intracellular // inferred from electronic annotation /// 0005634 // nucleus // inferred from electronic annotation /// 0005720 // nuclear heterochromatin // inferred from electronic annotation /// 0005737 // cytoplasm // inferred from direct assay /// 0005737 // cytoplasm // inferred from electronic annotation /// 0005783 // endoplasmic reticulum // inferred from electronic annotation …	0000166 // nucleotide binding // inferred from electronic annotation /// 0003676 // nucleic acid binding // inferred from electronic annotation /// 0003723 // RNA binding // traceable author statement /// 0003723 // RNA binding // inferred from electronic annotation /// 0003725 // double-stranded RNA binding // inferred from direct assay /// 0003727 // single-stranded RNA binding // inferred from…	chr10:52566444-52645387 (-) // 97.48 // q11.23
232422_at	4.55602	2.18778	4.55602	up	A2LD1	87769	0042219 // cellular amino acid derivative catabolic process // inferred from direct assay		0003839 // gamma-glutamylcyclotransferase activity // inferred from direct assay /// 0003839 // gamma-glutamylcyclotransferase activity // inferred from electronic annotation /// 0008415 // acyltransferase activity // inferred from electronic annotation /// 0016740 // transferase activity // inferred from electronic annotation	chr13:101183810-101236233 (-) // 96.98 // q32.3
237869_at	3.33902	1.73943	3.33902	up	A2LD1	87769	0042219 // cellular amino acid derivative catabolic process // inferred from direct assay		0003839 // gamma-glutamylcyclotransferase activity // inferred from direct assay /// 0003839 // gamma-glutamylcyclotransferase activity // inferred from electronic annotation /// 0008415 // acyltransferase activity // inferred from electronic annotation /// 0016740 // transferase activity // inferred from electronic annotation	chr13:101184764-101185899 (-) // 99.56 // q32.3
221131_at	4.1082	2.03851	4.1082	up	A4GNT	51146	0005975 // carbohydrate metabolic process // traceable author statement /// 0006493 // protein O-linked glycosylation // traceable author statement /// 0009101 // glycoprotein biosynthetic process // inferred from direct assay	0000139 // Golgi membrane // inferred from electronic annotation /// 0005624 // membrane fraction // traceable author statement /// 0005794 // Golgi apparatus // inferred from electronic annotation /// 0005795 // Golgi stack // inferred from electronic annotation /// 0016020 // membrane // inferred from electronic annotation /// 0016021 // integral to membrane // inferred from electronic annotati…	0008375 // acetylglucosaminyltransferase activity // inferred from direct assay /// 0008375 // acetylglucosaminyltransferase activity // traceable author statement /// 0008378 // galactosyltransferase activity // inferred from electronic annotation /// 0016740 // transferase activity // inferred from electronic annotation /// 0016757 // transferase activity, transferring glycosyl groups // inferr…	chr3:137843066-137851207 (-) // 96.13 // q22.3
218075_at	4.60219	2.20232	4.60219	up	AAAS	8086	0006913 // nucleocytoplasmic transport // inferred from direct assay /// 0007612 // learning // inferred from electronic annotation /// 0009566 // fertilization // inferred from electronic annotation /// 0046822 // regulation of nucleocytoplasmic transport // non-traceable author statement	0005635 // nuclear envelope // not recorded /// 0005643 // nuclear pore // inferred from direct assay		chr12:53701239-53715339 (-) // 100.0 // q13.13
223593_at	2.32212	1.21544	2.32212	up	AADAT	51166	0006103 // 2-oxoglutarate metabolic process // inferred from direct assay /// 0006536 // glutamate metabolic process // inferred from direct assay /// 0009058 // biosynthetic process // inferred from electronic annotation /// 0070189 // kynurenine metabolic process // inferred from direct assay	0005739 // mitochondrion // inferred from electronic annotation	0003824 // catalytic activity // inferred from electronic annotation /// 0008483 // transaminase activity // inferred from electronic annotation /// 0016212 // kynurenine-oxoglutarate transaminase activity // inferred from direct assay /// 0016212 // kynurenine-oxoglutarate transaminase activity // inferred from electronic annotation /// 0016740 // transferase activity // inferred from electronic…	chr4:170981762-171011183 (-) // 82.84 // q33
207225_at	5.08419	2.34602	5.08419	up	AANAT	15	0007623 // circadian rhythm // inferred from electronic annotation /// 0007623 // circadian rhythm // traceable author statement /// 0008152 // metabolic process // inferred from electronic annotation /// 0009416 // response to light stimulus // inferred from electronic annotation /// 0010043 // response to zinc ion // inferred from electronic annotation /// 0014070 // response to organic cyclic …	0005737 // cytoplasm // inferred from electronic annotation /// 0005829 // cytosol // not recorded	0004059 // aralkylamine N-acetyltransferase activity // not recorded /// 0004059 // aralkylamine N-acetyltransferase activity // inferred from electronic annotation /// 0004059 // aralkylamine N-acetyltransferase activity // traceable author statement /// 0004060 // arylamine N-acetyltransferase activity // inferred from electronic annotation /// 0008080 // N-acetyltransferase activity // inferre…	chr17:74463650-74466198 (+) // 98.92 // q25.1
201000_at	2.35965	1.23857	2.35965	up	AARS	16	0001942 // hair follicle development // inferred from electronic annotation /// 0006400 // tRNA modification // inferred from electronic annotation /// 0006412 // translation // inferred from electronic annotation /// 0006419 // alanyl-tRNA aminoacylation // inferred from electronic annotation /// 0006419 // alanyl-tRNA aminoacylation // traceable author statement /// 0006457 // protein folding /…	0005625 // soluble fraction // traceable author statement /// 0005737 // cytoplasm // inferred from electronic annotation /// 0005737 // cytoplasm // traceable author statement	0000049 // tRNA binding // inferred from electronic annotation /// 0000049 // tRNA binding // traceable author statement /// 0000166 // nucleotide binding // inferred from electronic annotation /// 0002161 // aminoacyl-tRNA editing activity // inferred from electronic annotation /// 0003676 // nucleic acid binding // inferred from electronic annotation /// 0003723 // RNA binding // inferred from …	chr16:70286296-70323412 (-) // 99.91 // q22.1
214829_at	2.22808	1.1558	2.22808	up	AASS	10157	0006554 // lysine catabolic process // non-traceable author statement /// 0008152 // metabolic process // inferred from electronic annotation /// 0019477 // L-lysine catabolic process // inferred from electronic annotation /// 0051262 // protein tetramerization // traceable author statement /// 0055114 // oxidation reduction // inferred from electronic annotation	0005739 // mitochondrion // traceable author statement /// 0005739 // mitochondrion // inferred from electronic annotation	0003824 // catalytic activity // inferred from electronic annotation /// 0005488 // binding // inferred from electronic annotation /// 0016491 // oxidoreductase activity // inferred from electronic annotation /// 0047130 // saccharopine dehydrogenase (NADP+, L-lysine-forming) activity // inferred from electronic annotation /// 0047131 // saccharopine dehydrogenase (NAD+, L-glutamate-forming) acti…	chr7:121715556-121726207 (-) // 82.83 // q31.32
239185_at	2.38405	1.25341	2.38405	up	ABCA9	10350	0006810 // transport // inferred from electronic annotation	0005739 // mitochondrion // inferred from electronic annotation /// 0016020 // membrane // inferred from electronic annotation /// 0016021 // integral to membrane // inferred from electronic annotation	0000166 // nucleotide binding // inferred from electronic annotation /// 0005524 // ATP binding // inferred from electronic annotation /// 0016887 // ATPase activity // inferred from electronic annotation /// 0017111 // nucleoside-triphosphatase activity // inferred from electronic annotation	chr17:67016551-67020496 (-) // 96.26 // q24.2
1552582_at	2.30087	1.20218	2.30087	up	ABCC13	150000	0006810 // transport // inferred from electronic annotation /// 0055085 // transmembrane transport // inferred from electronic annotation	0005634 // nucleus // non-traceable author statement /// 0016020 // membrane // inferred from electronic annotation /// 0016021 // integral to membrane // inferred from electronic annotation	0005524 // ATP binding // inferred from electronic annotation /// 0042626 // ATPase activity, coupled to transmembrane movement of substances // inferred from electronic annotation	chr21:15646119-15663704 (+) // 98.06 // q11.2
214033_at	2.25699	1.1744	2.25699	up	ABCC6	368	0006200 // ATP catabolic process // inferred from electronic annotation /// 0006810 // transport // traceable author statement /// 0006810 // transport // inferred from electronic annotation /// 0006810 // transport // non-traceable author statement /// 0007601 // visual perception // inferred from electronic annotation /// 0042493 // response to drug // traceable author statement /// 0050896 // …	0005624 // membrane fraction // inferred from electronic annotation /// 0005886 // plasma membrane // traceable author statement /// 0016020 // membrane // inferred from electronic annotation /// 0016021 // integral to membrane // inferred from electronic annotation /// 0016021 // integral to membrane // non-traceable author statement /// 0016324 // apical plasma membrane // inferred from electro…	0000166 // nucleotide binding // inferred from electronic annotation /// 0005215 // transporter activity // inferred from electronic annotation /// 0005215 // transporter activity // traceable author statement /// 0005524 // ATP binding // inferred from electronic annotation /// 0005524 // ATP binding // traceable author statement /// 0016887 // ATPase activity // inferred from electronic annotat…	chr16:18582562-18584841 (+) // 84.32 // p12.3 /// chr16:16315046-16317326 (-) // 84.46 // p13.11 /// chr16:14916283-14918561 (-) // 84.18 // p13.11
210246_s_at	3.77695	1.91722	3.77695	up	ABCC8	6833	0005975 // carbohydrate metabolic process // non-traceable author statement /// 0006810 // transport // inferred from electronic annotation /// 0006813 // potassium ion transport // inferred from electronic annotation /// 0006813 // potassium ion transport // traceable author statement /// 0009268 // response to pH // inferred from electronic annotation /// 0010043 // response to zinc ion // infe…	0005886 // plasma membrane // inferred from electronic annotation /// 0016020 // membrane // inferred from electronic annotation /// 0016021 // integral to membrane // inferred from electronic annotation /// 0030672 // synaptic vesicle membrane // inferred from electronic annotation /// 0042383 // sarcolemma // inferred from electronic annotation	0000166 // nucleotide binding // inferred from electronic annotation /// 0004872 // receptor activity // inferred from electronic annotation /// 0005267 // potassium channel activity // inferred from electronic annotation /// 0005524 // ATP binding // inferred from electronic annotation /// 0005524 // ATP binding // traceable author statement /// 0008281 // sulfonylurea receptor activity // infer…	chr11:17414492-17498358 (-) // 99.94 // p15.1
236461_at	2.56517	1.35906	2.56517	up	ABHD1	84696		0016020 // membrane // inferred from electronic annotation /// 0016021 // integral to membrane // non-traceable author statement /// 0016021 // integral to membrane // inferred from electronic annotation	0004091 // carboxylesterase activity // inferred from electronic annotation /// 0016787 // hydrolase activity // inferred from electronic annotation	chr2:27352982-27353678 (+) // 99.15 // p23.3
210006_at	2.24581	1.16724	2.24581	up	ABHD14A	25864		0005737 // cytoplasm // inferred from electronic annotation /// 0016020 // membrane // inferred from electronic annotation /// 0016021 // integral to membrane // inferred from electronic annotation	0016787 // hydrolase activity // inferred from electronic annotation	chr3:52009082-52015210 (+) // 96.19 // p21.2
202740_at	2.91181	1.54191	2.91181	up	ABHD14A /// ACY1	25864 /// 95	0006508 // proteolysis // inferred from electronic annotation /// 0006520 // cellular amino acid metabolic process // inferred from electronic annotation /// 0008152 // metabolic process // inferred from electronic annotation	0005737 // cytoplasm // inferred from electronic annotation /// 0005829 // cytosol // traceable author statement /// 0016020 // membrane // inferred from electronic annotation /// 0016021 // integral to membrane // inferred from electronic annotation	0004046 // aminoacylase activity // inferred from electronic annotation /// 0004046 // aminoacylase activity // traceable author statement /// 0005515 // protein binding // inferred from electronic annotation /// 0008237 // metallopeptidase activity // inferred from electronic annotation /// 0016787 // hydrolase activity // inferred from electronic annotation /// 0046872 // metal ion binding // i…	chr3:52017562-52023218 (+) // 100.0 // p21.2
224821_at	3.81377	1.93122	3.81377	up	ABHD14B	84836		0005634 // nucleus // inferred from electronic annotation /// 0005737 // cytoplasm // inferred from electronic annotation	0016787 // hydrolase activity // inferred from electronic annotation	chr3:52002530-52017425 (-) // 96.22 // p21.2
236087_at	2.21385	1.14656	2.21385	up	ABLIM2	84448	0007010 // cytoskeleton organization // inferred from electronic annotation /// 0045944 // positive regulation of transcription from RNA polymerase II promoter // inferred from electronic annotation	0005737 // cytoplasm // non-traceable author statement /// 0005737 // cytoplasm // inferred from electronic annotation /// 0015629 // actin cytoskeleton // inferred from direct assay /// 0030016 // myofibril // inferred from electronic annotation	0003779 // actin binding // inferred from electronic annotation /// 0008270 // zinc ion binding // non-traceable author statement /// 0008270 // zinc ion binding // inferred from electronic annotation /// 0046872 // metal ion binding // inferred from electronic annotation	chr4:7967953-7968587 (-) // 97.81 // p16.1
1567622_at	4.01106	2.00398	4.01106	up	ABLIM2	84448	0007010 // cytoskeleton organization // inferred from electronic annotation /// 0045944 // positive regulation of transcription from RNA polymerase II promoter // inferred from electronic annotation	0005737 // cytoplasm // non-traceable author statement /// 0005737 // cytoplasm // inferred from electronic annotation /// 0015629 // actin cytoskeleton // inferred from direct assay /// 0030016 // myofibril // inferred from electronic annotation	0003779 // actin binding // inferred from electronic annotation /// 0008270 // zinc ion binding // non-traceable author statement /// 0008270 // zinc ion binding // inferred from electronic annotation /// 0046872 // metal ion binding // inferred from electronic annotation	chr4:8021189-8021398 (+) // 97.18 // p16.1
216929_x_at	2.37243	1.24636	2.37243	up	ABO	28	0005975 // carbohydrate metabolic process // inferred from electronic annotation /// 0006486 // protein glycosylation // non-traceable author statement	0005576 // extracellular region // non-traceable author statement /// 0005576 // extracellular region // inferred from electronic annotation /// 0005794 // Golgi apparatus // inferred from electronic annotation /// 0016020 // membrane // inferred from electronic annotation /// 0016021 // integral to membrane // inferred from electronic annotation /// 0030173 // integral to Golgi membrane // non-t…	0004380 // glycoprotein-fucosylgalactoside alpha-N-acetylgalactosaminyltransferase activity // non-traceable author statement /// 0004380 // glycoprotein-fucosylgalactoside alpha-N-acetylgalactosaminyltransferase activity // inferred from electronic annotation /// 0004381 // fucosylgalactoside 3-alpha-galactosyltransferase activity // non-traceable author statement /// 0004381 // fucosylgalactosi…	chr9:136130562-136131068 (-) // 59.88 // q34.2
203559_s_at	3.60369	1.84947	3.60369	up	ABP1	26	0009308 // amine metabolic process // inferred from electronic annotation /// 0055114 // oxidation reduction // inferred from electronic annotation	0005576 // extracellular region // inferred from electronic annotation /// 0005615 // extracellular space // inferred from electronic annotation /// 0005777 // peroxisome // non-traceable author statement	0005507 // copper ion binding // inferred from electronic annotation /// 0008131 // primary amine oxidase activity // inferred from direct assay /// 0008131 // primary amine oxidase activity // inferred from electronic annotation /// 0008131 // primary amine oxidase activity // traceable author statement /// 0008201 // heparin binding // inferred from electronic annotation /// 0016491 // oxidored…	chr7:150549591-150558377 (+) // 98.71 // q36.1
43427_at	2.05376	1.03827	2.05376	up	ACACB	32	0006633 // fatty acid biosynthetic process // inferred from electronic annotation /// 0006853 // carnitine shuttle // not recorded /// 0008152 // metabolic process // inferred from electronic annotation /// 0008610 // lipid biosynthetic process // inferred from electronic annotation /// 0046320 // regulation of fatty acid oxidation // not recorded	0005737 // cytoplasm // inferred from direct assay /// 0005739 // mitochondrion // inferred from electronic annotation /// 0005794 // Golgi apparatus // inferred from direct assay /// 0005829 // cytosol // not recorded /// 0012505 // endomembrane system // inferred from electronic annotation /// 0016020 // membrane // inferred from electronic annotation	0000166 // nucleotide binding // inferred from electronic annotation /// 0003824 // catalytic activity // inferred from electronic annotation /// 0003989 // acetyl-CoA carboxylase activity // inferred from electronic annotation /// 0004075 // biotin carboxylase activity // inferred from electronic annotation /// 0005515 // protein binding // inferred from physical interaction /// 0005524 // ATP b…	chr12:109705647-109706028 (+) // 99.74 // q24.11
49452_at	2.39039	1.25725	2.39039	up	ACACB	32	0006633 // fatty acid biosynthetic process // inferred from electronic annotation /// 0006853 // carnitine shuttle // not recorded /// 0008152 // metabolic process // inferred from electronic annotation /// 0008610 // lipid biosynthetic process // inferred from electronic annotation /// 0046320 // regulation of fatty acid oxidation // not recorded	0005737 // cytoplasm // inferred from direct assay /// 0005739 // mitochondrion // inferred from electronic annotation /// 0005794 // Golgi apparatus // inferred from direct assay /// 0005829 // cytosol // not recorded /// 0012505 // endomembrane system // inferred from electronic annotation /// 0016020 // membrane // inferred from electronic annotation	0000166 // nucleotide binding // inferred from electronic annotation /// 0003824 // catalytic activity // inferred from electronic annotation /// 0003989 // acetyl-CoA carboxylase activity // inferred from electronic annotation /// 0004075 // biotin carboxylase activity // inferred from electronic annotation /// 0005515 // protein binding // inferred from physical interaction /// 0005524 // ATP b…	chr12:109705008-109706031 (+) // 66.94 // q24.11
219986_s_at	2.16289	1.11296	2.16289	up	ACAD10	80724	0008152 // metabolic process // inferred from electronic annotation /// 0055114 // oxidation reduction // inferred from electronic annotation		0003824 // catalytic activity // inferred from electronic annotation /// 0003995 // acyl-CoA dehydrogenase activity // inferred from electronic annotation /// 0016491 // oxidoreductase activity // inferred from electronic annotation /// 0016627 // oxidoreductase activity, acting on the CH-CH group of donors // inferred from electronic annotation /// 0016787 // hydrolase activity // inferred from …	chr12:112147441-112194903 (+) // 99.27 // q24.12
225573_at	2.47633	1.3082	2.47633	up	ACAD11 /// NPHP3	27031 /// 84129	0008152 // metabolic process // inferred from electronic annotation /// 0045494 // photoreceptor cell maintenance // inferred from mutant phenotype /// 0048496 // maintenance of organ identity // inferred from mutant phenotype /// 0048496 // maintenance of organ identity // inferred from electronic annotation /// 0055114 // oxidation reduction // inferred from electronic annotation /// 0090090 //…	0005777 // peroxisome // inferred from sequence or structural similarity /// 0005777 // peroxisome // inferred from electronic annotation /// 0005871 // kinesin complex // inferred from electronic annotation /// 0005929 // cilium // inferred from direct assay	0003777 // microtubule motor activity // inferred from electronic annotation /// 0003995 // acyl-CoA dehydrogenase activity // inferred from electronic annotation /// 0005488 // binding // inferred from electronic annotation /// 0005515 // protein binding // inferred from physical interaction /// 0016491 // oxidoreductase activity // inferred from electronic annotation /// 0016627 // oxidoreducta…	chr3:132276985-132379162 (-) // 89.57 // q22.1
202366_at	2.27155	1.18367	2.27155	up	ACADS	35	0006629 // lipid metabolic process // inferred from electronic annotation /// 0006631 // fatty acid metabolic process // inferred from electronic annotation /// 0006635 // fatty acid beta-oxidation // traceable author statement /// 0008152 // metabolic process // inferred from electronic annotation /// 0042594 // response to starvation // inferred from electronic annotation /// 0051384 // respons…	0005739 // mitochondrion // inferred from direct assay /// 0005739 // mitochondrion // inferred from electronic annotation /// 0005759 // mitochondrial matrix // inferred from electronic annotation	0000062 // acyl-CoA binding // inferred from electronic annotation /// 0003995 // acyl-CoA dehydrogenase activity // traceable author statement /// 0003995 // acyl-CoA dehydrogenase activity // inferred from electronic annotation /// 0004085 // butyryl-CoA dehydrogenase activity // inferred from electronic annotation /// 0016491 // oxidoreductase activity // inferred from electronic annotation //…	chr12:121163665-121177810 (+) // 99.51 // q24.31
205355_at	4.59531	2.20016	4.59531	up	ACADSB	36	0006629 // lipid metabolic process // inferred from electronic annotation /// 0006631 // fatty acid metabolic process // inferred from electronic annotation /// 0006631 // fatty acid metabolic process // traceable author statement /// 0006637 // acyl-CoA metabolic process // inferred from electronic annotation /// 0008152 // metabolic process // inferred from electronic annotation /// 0055114 // …	0005739 // mitochondrion // inferred from electronic annotation /// 0005739 // mitochondrion // traceable author statement /// 0005759 // mitochondrial matrix // inferred from electronic annotation	0003995 // acyl-CoA dehydrogenase activity // traceable author statement /// 0003995 // acyl-CoA dehydrogenase activity // inferred from electronic annotation /// 0009055 // electron carrier activity // inferred from electronic annotation /// 0016491 // oxidoreductase activity // inferred from electronic annotation /// 0016627 // oxidoreductase activity, acting on the CH-CH group of donors // inf…	chr10:124768533-124814652 (+) // 89.56 // q26.13
226030_at	2.03326	1.02379	2.03326	up	ACADSB	36	0006629 // lipid metabolic process // inferred from electronic annotation /// 0006631 // fatty acid metabolic process // inferred from electronic annotation /// 0006631 // fatty acid metabolic process // traceable author statement /// 0006637 // acyl-CoA metabolic process // inferred from electronic annotation /// 0008152 // metabolic process // inferred from electronic annotation /// 0055114 // …	0005739 // mitochondrion // inferred from electronic annotation /// 0005739 // mitochondrion // traceable author statement /// 0005759 // mitochondrial matrix // inferred from electronic annotation	0003995 // acyl-CoA dehydrogenase activity // traceable author statement /// 0003995 // acyl-CoA dehydrogenase activity // inferred from electronic annotation /// 0009055 // electron carrier activity // inferred from electronic annotation /// 0016491 // oxidoreductase activity // inferred from electronic annotation /// 0016627 // oxidoreductase activity, acting on the CH-CH group of donors // inf…	chr10:124815842-124817883 (+) // 84.09 // q26.13
205679_x_at	3.43109	1.77867	3.43109	up	ACAN	176	0001501 // skeletal system development // non-traceable author statement /// 0001502 // cartilage condensation // inferred from electronic annotation /// 0002063 // chondrocyte development // inferred from electronic annotation /// 0006508 // proteolysis // non-traceable author statement /// 0007155 // cell adhesion // inferred from electronic annotation /// 0030166 // proteoglycan biosynthetic p…	0005576 // extracellular region // inferred from electronic annotation /// 0005578 // proteinaceous extracellular matrix // inferred from electronic annotation /// 0005604 // basement membrane // inferred from electronic annotation /// 0031012 // extracellular matrix // inferred from direct assay /// 0031012 // extracellular matrix // inferred from electronic annotation	0005201 // extracellular matrix structural constituent // traceable author statement /// 0005488 // binding // inferred from electronic annotation /// 0005515 // protein binding // inferred from physical interaction /// 0005515 // protein binding // inferred from electronic annotation /// 0005529 // sugar binding // inferred from electronic annotation /// 0005540 // hyaluronic acid binding // inf…	chr15:89346989-89417828 (+) // 99.52 // q26.1
205156_s_at	2.79093	1.48074	2.79093	up	ACCN2	41	0006810 // transport // traceable author statement /// 0006810 // transport // inferred from electronic annotation /// 0006811 // ion transport // inferred from electronic annotation /// 0006814 // sodium ion transport // non-traceable author statement /// 0006814 // sodium ion transport // inferred from electronic annotation /// 0006816 // calcium ion transport // inferred from electronic annota…	0005886 // plasma membrane // inferred from electronic annotation /// 0005887 // integral to plasma membrane // traceable author statement /// 0016020 // membrane // inferred from electronic annotation /// 0016021 // integral to membrane // inferred from electronic annotation	0005216 // ion channel activity // inferred from electronic annotation /// 0005272 // sodium channel activity // inferred from electronic annotation /// 0005515 // protein binding // inferred from physical interaction /// 0015280 // ligand-gated sodium channel activity // non-traceable author statement /// 0015280 // ligand-gated sodium channel activity // inferred from electronic annotation /// …	chr12:50451486-50477393 (+) // 97.07 // q13.12
37953_s_at	2.22758	1.15548	2.22758	up	ACCN2	41	0006810 // transport // traceable author statement /// 0006810 // transport // inferred from electronic annotation /// 0006811 // ion transport // inferred from electronic annotation /// 0006814 // sodium ion transport // non-traceable author statement /// 0006814 // sodium ion transport // inferred from electronic annotation /// 0006816 // calcium ion transport // inferred from electronic annota…	0005886 // plasma membrane // inferred from electronic annotation /// 0005887 // integral to plasma membrane // traceable author statement /// 0016020 // membrane // inferred from electronic annotation /// 0016021 // integral to membrane // inferred from electronic annotation	0005216 // ion channel activity // inferred from electronic annotation /// 0005272 // sodium channel activity // inferred from electronic annotation /// 0005515 // protein binding // inferred from physical interaction /// 0015280 // ligand-gated sodium channel activity // non-traceable author statement /// 0015280 // ligand-gated sodium channel activity // inferred from electronic annotation /// …	chr12:50451486-50477396 (+) // 89.7 // q13.12
222257_s_at	3.05059	1.60909	3.05059	up	ACE2	59272	0001817 // regulation of cytokine production // inferred by curator /// 0002005 // angiotensin catabolic process in blood // inferred by curator /// 0003051 // angiotensin-mediated drinking behavior // inferred from mutant phenotype /// 0003081 // regulation of systemic arterial blood pressure by renin-angiotensin // inferred by curator /// 0003081 // regulation of systemic arterial blood pressur…	0005576 // extracellular region // inferred from direct assay /// 0005576 // extracellular region // inferred from electronic annotation /// 0005615 // extracellular space // inferred from direct assay /// 0005886 // plasma membrane // inferred from electronic annotation /// 0009986 // cell surface // inferred from direct assay /// 0016020 // membrane // inferred from electronic annotation /// 00…	0001618 // viral receptor activity // inferred from direct assay /// 0001948 // glycoprotein binding // inferred from physical interaction /// 0004180 // carboxypeptidase activity // inferred from direct assay /// 0004180 // carboxypeptidase activity // inferred from electronic annotation /// 0008233 // peptidase activity // inferred from electronic annotation /// 0008237 // metallopeptidase acti…	chrX:15579159-15584410 (-) // 93.19 // p22.2
210332_at	3.96595	1.98766	3.96595	up	ACHE	43	0001507 // acetylcholine catabolic process in synaptic cleft // non-traceable author statement /// 0001919 // regulation of receptor recycling // inferred from electronic annotation /// 0002076 // osteoblast development // inferred from expression pattern /// 0006260 // DNA replication // traceable author statement /// 0006581 // acetylcholine catabolic process // inferred from direct assay /// 0…	0005576 // extracellular region // not recorded /// 0005576 // extracellular region // inferred from direct assay /// 0005576 // extracellular region // traceable author statement /// 0005576 // extracellular region // inferred from electronic annotation /// 0005605 // basal lamina // non-traceable author statement /// 0005615 // extracellular space // inferred from electronic annotation /// 0005…	0001540 // beta-amyloid binding // traceable author statement /// 0003990 // acetylcholinesterase activity // inferred from direct assay /// 0003990 // acetylcholinesterase activity // inferred from mutant phenotype /// 0003990 // acetylcholinesterase activity // inferred from electronic annotation /// 0004091 // carboxylesterase activity // inferred from electronic annotation /// 0004104 // chol…	chr7:100487617-100492009 (+) // 99.46 // q22.1
204212_at	2.56619	1.35963	2.56619	up	ACOT8	10005	0006629 // lipid metabolic process // traceable author statement /// 0006637 // acyl-CoA metabolic process // inferred from electronic annotation /// 0007031 // peroxisome organization // inferred from electronic annotation /// 0033540 // fatty acid beta-oxidation using acyl-CoA oxidase // not recorded /// 0044255 // cellular lipid metabolic process // not recorded /// 0044419 // interspecies int…	0005739 // mitochondrion // inferred from electronic annotation /// 0005777 // peroxisome // inferred from electronic annotation /// 0005777 // peroxisome // traceable author statement	0004091 // carboxylesterase activity // inferred from electronic annotation /// 0005515 // protein binding // inferred from physical interaction /// 0016291 // acyl-CoA thioesterase activity // inferred from electronic annotation /// 0016291 // acyl-CoA thioesterase activity // traceable author statement /// 0016787 // hydrolase activity // inferred from electronic annotation /// 0033882 // cholo…	chr20:44470365-44486022 (-) // 98.18 // q13.12
207656_s_at	2.0412	1.02942	2.0412	up	ACOX1	51	0000038 // very long-chain fatty acid metabolic process // inferred from mutant phenotype /// 0006091 // generation of precursor metabolites and energy // inferred from mutant phenotype /// 0006629 // lipid metabolic process // inferred from direct assay /// 0006629 // lipid metabolic process // inferred from electronic annotation /// 0006631 // fatty acid metabolic process // inferred from elect…	0005737 // cytoplasm // inferred from electronic annotation /// 0005739 // mitochondrion // inferred from electronic annotation /// 0005777 // peroxisome // inferred from direct assay /// 0005777 // peroxisome // inferred from electronic annotation /// 0005778 // peroxisomal membrane // inferred from electronic annotation	0003995 // acyl-CoA dehydrogenase activity // inferred from electronic annotation /// 0003997 // acyl-CoA oxidase activity // inferred from direct assay /// 0003997 // acyl-CoA oxidase activity // inferred from mutant phenotype /// 0003997 // acyl-CoA oxidase activity // inferred from electronic annotation /// 0016491 // oxidoreductase activity // inferred from electronic annotation /// 0016627 /…	chr17:73942748-73975207 (-) // 87.64 // q25.1
209601_at	3.52406	1.81724	3.52406	up	ACOX1	51	0000038 // very long-chain fatty acid metabolic process // inferred from mutant phenotype /// 0006091 // generation of precursor metabolites and energy // inferred from mutant phenotype /// 0006629 // lipid metabolic process // inferred from direct assay /// 0006629 // lipid metabolic process // inferred from electronic annotation /// 0006631 // fatty acid metabolic process // inferred from elect…	0005737 // cytoplasm // inferred from electronic annotation /// 0005739 // mitochondrion // inferred from electronic annotation /// 0005777 // peroxisome // inferred from direct assay /// 0005777 // peroxisome // inferred from electronic annotation /// 0005778 // peroxisomal membrane // inferred from electronic annotation	0003995 // acyl-CoA dehydrogenase activity // inferred from electronic annotation /// 0003997 // acyl-CoA oxidase activity // inferred from direct assay /// 0003997 // acyl-CoA oxidase activity // inferred from mutant phenotype /// 0003997 // acyl-CoA oxidase activity // inferred from electronic annotation /// 0016491 // oxidoreductase activity // inferred from electronic annotation /// 0016627 /…	chr17:73941900-73975201 (-) // 90.51 // q25.1
204242_s_at	3.75051	1.90709	3.75051	up	ACOX3	8310	0006629 // lipid metabolic process // inferred from electronic annotation /// 0006631 // fatty acid metabolic process // inferred from electronic annotation /// 0006631 // fatty acid metabolic process // traceable author statement /// 0006635 // fatty acid beta-oxidation // inferred from electronic annotation /// 0008152 // metabolic process // inferred from electronic annotation /// 0008206 // b…	0005739 // mitochondrion // inferred from electronic annotation /// 0005777 // peroxisome // inferred from electronic annotation /// 0005777 // peroxisome // traceable author statement	0003995 // acyl-CoA dehydrogenase activity // inferred from electronic annotation /// 0003997 // acyl-CoA oxidase activity // inferred from electronic annotation /// 0003997 // acyl-CoA oxidase activity // traceable author statement /// 0016491 // oxidoreductase activity // inferred from electronic annotation /// 0016627 // oxidoreductase activity, acting on the CH-CH group of donors // inferred …	chr4:8368447-8442428 (-) // 99.21 // p16.1
204638_at	12.7864	3.67654	12.7864	up	ACP5	54	0016311 // dephosphorylation // inferred from electronic annotation /// 0032496 // response to lipopolysaccharide // inferred from electronic annotation /// 0032691 // negative regulation of interleukin-1 beta production // inferred from electronic annotation /// 0032695 // negative regulation of interleukin-12 production // inferred from electronic annotation /// 0032720 // negative regulation o…	0005764 // lysosome // inferred from electronic annotation /// 0005829 // cytosol // not recorded /// 0016021 // integral to membrane // traceable author statement	0003993 // acid phosphatase activity // not recorded /// 0003993 // acid phosphatase activity // inferred from electronic annotation /// 0003993 // acid phosphatase activity // traceable author statement /// 0008198 // ferrous iron binding // inferred from direct assay /// 0008199 // ferric iron binding // inferred from direct assay /// 0016787 // hydrolase activity // inferred from electronic an…	chr19:11685476-11688496 (-) // 100.0 // p13.2
218795_at	2.4121	1.27029	2.4121	up	ACP6	51205	0006629 // lipid metabolic process // traceable author statement	0005576 // extracellular region // inferred from electronic annotation /// 0005739 // mitochondrion // inferred from electronic annotation /// 0005739 // mitochondrion // traceable author statement	0003993 // acid phosphatase activity // inferred from electronic annotation /// 0003993 // acid phosphatase activity // traceable author statement /// 0005515 // protein binding // inferred from physical interaction /// 0016787 // hydrolase activity // inferred from electronic annotation	chr1:147119173-147142546 (-) // 98.79 // q21.2
204393_s_at	4.27684	2.09655	4.27684	up	ACPP	55	0016311 // dephosphorylation // inferred from electronic annotation	0005576 // extracellular region // inferred from electronic annotation /// 0005764 // lysosome // inferred from electronic annotation /// 0005765 // lysosomal membrane // inferred from electronic annotation /// 0005771 // multivesicular body // inferred from electronic annotation /// 0016020 // membrane // inferred from electronic annotation /// 0030141 // stored secretory granule // inferred fro…	0003993 // acid phosphatase activity // inferred from electronic annotation /// 0016787 // hydrolase activity // inferred from electronic annotation /// 0033265 // choline binding // inferred from electronic annotation	chr3:132036258-132077600 (+) // 84.59 // q22.1
207973_x_at	2.03446	1.02465	2.03446	up	ACRV1	56	0007275 // multicellular organismal development // traceable author statement	0001669 // acrosomal vesicle // inferred from electronic annotation /// 0031410 // cytoplasmic vesicle // inferred from electronic annotation		chr11:125542229-125550742 (-) // 99.86 // q24.2
216409_at	2.34872	1.23187	2.34872	up	ACSL6	23305	0001666 // response to hypoxia // inferred from electronic annotation /// 0001676 // long-chain fatty acid metabolic process // inferred from electronic annotation /// 0006629 // lipid metabolic process // inferred from electronic annotation /// 0006631 // fatty acid metabolic process // inferred from electronic annotation /// 0006637 // acyl-CoA metabolic process // non-traceable author statemen…	0005634 // nucleus // inferred from electronic annotation /// 0005739 // mitochondrion // inferred from electronic annotation /// 0005741 // mitochondrial outer membrane // non-traceable author statement /// 0005741 // mitochondrial outer membrane // inferred from electronic annotation /// 0005777 // peroxisome // inferred from electronic annotation /// 0005778 // peroxisomal membrane // non-trac…	0000166 // nucleotide binding // inferred from electronic annotation /// 0003824 // catalytic activity // inferred from electronic annotation /// 0004467 // long-chain fatty acid-CoA ligase activity // not recorded /// 0004467 // long-chain fatty acid-CoA ligase activity // non-traceable author statement /// 0004467 // long-chain fatty acid-CoA ligase activity // inferred from electronic annotati…	chr5:131317646-131323783 (+) // 66.17 // q31.1
205942_s_at	2.2742	1.18536	2.2742	up	ACSM3	6296	0006629 // lipid metabolic process // inferred from electronic annotation /// 0006631 // fatty acid metabolic process // inferred from electronic annotation /// 0006633 // fatty acid biosynthetic process // inferred from electronic annotation /// 0008152 // metabolic process // inferred from electronic annotation /// 0008217 // regulation of blood pressure // non-traceable author statement /// 00…	0005739 // mitochondrion // inferred from electronic annotation /// 0005759 // mitochondrial matrix // inferred from electronic annotation	0000166 // nucleotide binding // inferred from electronic annotation /// 0003824 // catalytic activity // inferred from electronic annotation /// 0005524 // ATP binding // inferred from electronic annotation /// 0015645 // fatty acid ligase activity // inferred from electronic annotation /// 0016874 // ligase activity // inferred from electronic annotation /// 0046872 // metal ion binding // infe…	chr16:20775369-20797633 (+) // 98.56 // p12.3
210377_at	2.95982	1.56551	2.95982	up	ACSM3	6296	0006629 // lipid metabolic process // inferred from electronic annotation /// 0006631 // fatty acid metabolic process // inferred from electronic annotation /// 0006633 // fatty acid biosynthetic process // inferred from electronic annotation /// 0008152 // metabolic process // inferred from electronic annotation /// 0008217 // regulation of blood pressure // non-traceable author statement /// 00…	0005739 // mitochondrion // inferred from electronic annotation /// 0005759 // mitochondrial matrix // inferred from electronic annotation	0000166 // nucleotide binding // inferred from electronic annotation /// 0003824 // catalytic activity // inferred from electronic annotation /// 0005524 // ATP binding // inferred from electronic annotation /// 0015645 // fatty acid ligase activity // inferred from electronic annotation /// 0016874 // ligase activity // inferred from electronic annotation /// 0046872 // metal ion binding // infe…	chr16:20781329-20808352 (+) // 97.92 // p12.3
224882_at	2.56527	1.35911	2.56527	up	ACSS1	84532	0006085 // acetyl-CoA biosynthetic process // inferred from direct assay /// 0006085 // acetyl-CoA biosynthetic process // inferred from electronic annotation /// 0008152 // metabolic process // inferred from electronic annotation	0005739 // mitochondrion // inferred from electronic annotation /// 0005759 // mitochondrial matrix // not recorded /// 0005759 // mitochondrial matrix // inferred from direct assay /// 0005759 // mitochondrial matrix // inferred from electronic annotation	0000166 // nucleotide binding // inferred from electronic annotation /// 0003824 // catalytic activity // inferred from electronic annotation /// 0003987 // acetate-CoA ligase activity // not recorded /// 0003987 // acetate-CoA ligase activity // inferred from direct assay /// 0003987 // acetate-CoA ligase activity // inferred from electronic annotation /// 0005515 // protein binding // inferred …	chr20:24986872-25004277 (-) // 98.47 // p11.21
234312_s_at	2.15114	1.1051	2.15114	up	ACSS2	55902	0006085 // acetyl-CoA biosynthetic process // inferred from electronic annotation /// 0008152 // metabolic process // inferred from electronic annotation /// 0008610 // lipid biosynthetic process // inferred from mutant phenotype	0005634 // nucleus // inferred from direct assay /// 0005730 // nucleolus // inferred from direct assay /// 0005737 // cytoplasm // inferred by curator /// 0005737 // cytoplasm // inferred from direct assay /// 0005737 // cytoplasm // inferred from electronic annotation /// 0005829 // cytosol // not recorded /// 0043231 // intracellular membrane-bounded organelle // inferred from direct assay	0000166 // nucleotide binding // inferred from electronic annotation /// 0003824 // catalytic activity // inferred from electronic annotation /// 0003987 // acetate-CoA ligase activity // not recorded /// 0003987 // acetate-CoA ligase activity // inferred from direct assay /// 0003987 // acetate-CoA ligase activity // inferred from electronic annotation /// 0005515 // protein binding // inferred …	chr20:33462840-33515760 (+) // 98.79 // q11.22
200974_at	2.17218	1.11914	2.17218	up	ACTA2	59	0006915 // apoptosis // inferred from electronic annotation /// 0006936 // muscle contraction // not recorded /// 0006936 // muscle contraction // inferred from electronic annotation /// 0008217 // regulation of blood pressure // inferred from electronic annotation /// 0009615 // response to virus // inferred from expression pattern /// 0014829 // vascular smooth muscle contraction // inferred fr…	0005625 // soluble fraction // inferred from electronic annotation /// 0005737 // cytoplasm // inferred from electronic annotation /// 0005856 // cytoskeleton // inferred from electronic annotation /// 0015629 // actin cytoskeleton // inferred from electronic annotation /// 0030485 // smooth muscle contractile fiber // inferred from electronic annotation /// 0031674 // I band // inferred from ele…	0000166 // nucleotide binding // inferred from electronic annotation /// 0005515 // protein binding // inferred from electronic annotation /// 0005524 // ATP binding // inferred from electronic annotation	chr10:90694830-90708711 (-) // 98.27 // q23.31
243208_x_at	3.09771	1.6312	3.09771	up	ACTL9	284382		0005737 // cytoplasm // inferred from electronic annotation /// 0005856 // cytoskeleton // inferred from electronic annotation	0005515 // protein binding // inferred from electronic annotation	chr19:8807746-8808151 (-) // 98.53 // p13.2
208637_x_at	2.0687	1.04872	2.0687	up	ACTN1	87	0042981 // regulation of apoptosis // non-traceable author statement /// 0048041 // focal adhesion assembly // inferred from mutant phenotype /// 0051017 // actin filament bundle assembly // inferred from electronic annotation /// 0051271 // negative regulation of cellular component movement // inferred from mutant phenotype	0001725 // stress fiber // inferred from electronic annotation /// 0005634 // nucleus // inferred from electronic annotation /// 0005730 // nucleolus // inferred from direct assay /// 0005737 // cytoplasm // inferred from electronic annotation /// 0005829 // cytosol // not recorded /// 0005856 // cytoskeleton // inferred from electronic annotation /// 0005925 // focal adhesion // inferred from mu…	0003779 // actin binding // inferred from electronic annotation /// 0005178 // integrin binding // inferred from direct assay /// 0005509 // calcium ion binding // inferred from electronic annotation /// 0005515 // protein binding // inferred from physical interaction /// 0005515 // protein binding // inferred from electronic annotation /// 0017166 // vinculin binding // inferred from physical in…	chr14:69341398-69446010 (-) // 97.92 // q24.1
1555487_a_at	4.0159	2.00572	4.0159	up	ACTR3B /// LOC100290215	100290215 /// 57180	0030833 // regulation of actin filament polymerization // inferred from electronic annotation	0005737 // cytoplasm // inferred from electronic annotation /// 0005856 // cytoskeleton // inferred from electronic annotation /// 0042995 // cell projection // inferred from electronic annotation	0000166 // nucleotide binding // inferred from electronic annotation /// 0003779 // actin binding // inferred from electronic annotation /// 0005515 // protein binding // inferred from physical interaction /// 0005515 // protein binding // inferred from electronic annotation /// 0005524 // ATP binding // inferred from electronic annotation	chr7:152456921-152552064 (+) // 95.5 // q36.1 /// chr7:149981841-149992437 (-) // 39.74 // q36.1
237360_at	2.6101	1.3841	2.6101	up	ACTRT2	140625		0005737 // cytoplasm // inferred from direct assay /// 0005737 // cytoplasm // inferred from electronic annotation /// 0005856 // cytoskeleton // inferred from electronic annotation /// 0015630 // microtubule cytoskeleton // inferred from direct assay	0005515 // protein binding // inferred from electronic annotation	chr1:2938724-2939465 (+) // 95.19 // p36.32
1563182_at	3.04228	1.60515	3.04228	up	ACVR1C	130399	0002021 // response to dietary excess // inferred from electronic annotation /// 0006468 // protein phosphorylation // inferred by curator /// 0006468 // protein phosphorylation // inferred from electronic annotation /// 0006915 // apoptosis // inferred from electronic annotation /// 0009749 // response to glucose stimulus // inferred from electronic annotation /// 0019915 // lipid storage // inf…	0016020 // membrane // inferred from electronic annotation /// 0016021 // integral to membrane // inferred from electronic annotation /// 0048179 // activin receptor complex // inferred from direct assay	0000166 // nucleotide binding // inferred from electronic annotation /// 0004672 // protein kinase activity // inferred from electronic annotation /// 0004674 // protein serine/threonine kinase activity // inferred from electronic annotation /// 0004675 // transmembrane receptor protein serine/threonine kinase activity // inferred from electronic annotation /// 0004872 // receptor activity // inf…	chr2:158387595-158388349 (-) // 97.29 // q24.1
236126_at	2.22946	1.15669	2.22946	up	ACVR2B	93	0001501 // skeletal system development // inferred from electronic annotation /// 0001702 // gastrulation with mouth forming second // inferred from electronic annotation /// 0001822 // kidney development // inferred from electronic annotation /// 0006468 // protein phosphorylation // inferred from electronic annotation /// 0007165 // signal transduction // inferred from direct assay /// 0007178 …	0005737 // cytoplasm // inferred from direct assay /// 0005886 // plasma membrane // not recorded /// 0005887 // integral to plasma membrane // traceable author statement /// 0009986 // cell surface // inferred from direct assay /// 0016020 // membrane // inferred from electronic annotation /// 0016021 // integral to membrane // inferred from electronic annotation	0000166 // nucleotide binding // inferred from electronic annotation /// 0004672 // protein kinase activity // inferred from electronic annotation /// 0004674 // protein serine/threonine kinase activity // inferred from mutant phenotype /// 0004674 // protein serine/threonine kinase activity // inferred from electronic annotation /// 0004675 // transmembrane receptor protein serine/threonine kina…	chr3:38533955-38534633 (+) // 86.89 // p22.2
204639_at	3.05033	1.60897	3.05033	up	ADA	100	0001666 // response to hypoxia // inferred from direct assay /// 0001701 // in utero embryonic development // inferred from electronic annotation /// 0001829 // trophectodermal cell differentiation // inferred from electronic annotation /// 0001889 // liver development // inferred from electronic annotation /// 0001890 // placenta development // inferred from electronic annotation /// 0002314 // …	0005615 // extracellular space // inferred from electronic annotation /// 0005737 // cytoplasm // inferred from direct assay /// 0005737 // cytoplasm // inferred from electronic annotation /// 0005764 // lysosome // inferred from direct assay /// 0005829 // cytosol // not recorded /// 0005886 // plasma membrane // inferred from direct assay /// 0005886 // plasma membrane // inferred from electron…	0001883 // purine nucleoside binding // inferred from electronic annotation /// 0004000 // adenosine deaminase activity // not recorded /// 0004000 // adenosine deaminase activity // inferred from direct assay /// 0004000 // adenosine deaminase activity // inferred from sequence or structural similarity /// 0004000 // adenosine deaminase activity // inferred from electronic annotation /// 0005515…	chr20:43248163-43280343 (-) // 99.8 // q13.12
236463_at	2.02575	1.01846	2.02575	up	ADAD2	161931	0006396 // RNA processing // inferred from electronic annotation	0005622 // intracellular // inferred from electronic annotation	0003723 // RNA binding // inferred from electronic annotation /// 0003725 // double-stranded RNA binding // inferred from electronic annotation /// 0004000 // adenosine deaminase activity // inferred from electronic annotation	chr16:84229623-84230771 (+) // 98.42 // q24.1
238424_at	3.38152	1.75767	3.38152	up	ADAL	161823	0008033 // tRNA processing // inferred from electronic annotation /// 0009117 // nucleotide metabolic process // inferred from electronic annotation /// 0009168 // purine ribonucleoside monophosphate biosynthetic process // inferred from electronic annotation		0004000 // adenosine deaminase activity // inferred from electronic annotation /// 0005515 // protein binding // inferred from physical interaction /// 0008168 // methyltransferase activity // inferred from electronic annotation /// 0016740 // transferase activity // inferred from electronic annotation /// 0016787 // hydrolase activity // inferred from electronic annotation /// 0019239 // deamina…	chr15:43632521-43644730 (+) // 87.1 // q15.3
207422_at	2.62072	1.38996	2.62072	up	ADAM20	8748	0006508 // proteolysis // inferred from electronic annotation /// 0007338 // single fertilization // traceable author statement	0016020 // membrane // inferred from electronic annotation /// 0016021 // integral to membrane // inferred from electronic annotation	0004222 // metalloendopeptidase activity // inferred from electronic annotation /// 0008233 // peptidase activity // inferred from electronic annotation /// 0008237 // metallopeptidase activity // traceable author statement /// 0008237 // metallopeptidase activity // inferred from electronic annotation /// 0008270 // zinc ion binding // inferred from electronic annotation /// 0016787 // hydrolase…	chr14:70988626-70991942 (-) // 93.84 // q24.2
1552579_a_at	2.14281	1.0995	2.14281	up	ADAM21	8747	0006508 // proteolysis // inferred from electronic annotation /// 0007338 // single fertilization // traceable author statement	0016020 // membrane // inferred from electronic annotation /// 0016021 // integral to membrane // inferred from electronic annotation	0004222 // metalloendopeptidase activity // inferred from electronic annotation /// 0008233 // peptidase activity // inferred from electronic annotation /// 0008237 // metallopeptidase activity // traceable author statement /// 0008237 // metallopeptidase activity // inferred from electronic annotation /// 0008270 // zinc ion binding // inferred from electronic annotation /// 0016787 // hydrolase…	chr14:70924216-70926622 (+) // 99.46 // q24.2 /// chr14:70711970-70714377 (-) // 96.89 // q24.2
207665_at	2.21799	1.14925	2.21799	up	ADAM21 /// ADAM21P1	145241 /// 8747	0006508 // proteolysis // inferred from electronic annotation /// 0007338 // single fertilization // traceable author statement	0016020 // membrane // inferred from electronic annotation /// 0016021 // integral to membrane // inferred from electronic annotation	0004222 // metalloendopeptidase activity // inferred from electronic annotation /// 0008233 // peptidase activity // inferred from electronic annotation /// 0008237 // metallopeptidase activity // traceable author statement /// 0008237 // metallopeptidase activity // inferred from electronic annotation /// 0008270 // zinc ion binding // inferred from electronic annotation /// 0016787 // hydrolase…	chr14:70923497-70927054 (+) // 88.7 // q24.2 /// chr14:70711556-70715084 (-) // 85.47 // q24.2
1559268_at	4.46438	2.15846	4.46438	up	ADAM23	8745	0006508 // proteolysis // inferred from electronic annotation /// 0007155 // cell adhesion // inferred from electronic annotation /// 0007229 // integrin-mediated signaling pathway // inferred from electronic annotation /// 0007417 // central nervous system development // traceable author statement	0005576 // extracellular region // inferred from electronic annotation /// 0005886 // plasma membrane // inferred from electronic annotation /// 0005887 // integral to plasma membrane // traceable author statement /// 0016020 // membrane // inferred from electronic annotation /// 0016021 // integral to membrane // inferred from electronic annotation	0004222 // metalloendopeptidase activity // inferred from electronic annotation /// 0005178 // integrin binding // traceable author statement /// 0008233 // peptidase activity // inferred from electronic annotation /// 0008237 // metallopeptidase activity // traceable author statement /// 0008237 // metallopeptidase activity // inferred from electronic annotation /// 0008270 // zinc ion binding /…	chr2:207479359-207482677 (+) // 98.23 // q33.3
208268_at	3.69607	1.88599	3.69607	up	ADAM28	10863	0006508 // proteolysis // inferred from electronic annotation /// 0007229 // integrin-mediated signaling pathway // inferred from electronic annotation /// 0007283 // spermatogenesis // traceable author statement	0005576 // extracellular region // inferred from electronic annotation /// 0005886 // plasma membrane // inferred from electronic annotation /// 0016020 // membrane // inferred from electronic annotation /// 0016021 // integral to membrane // inferred from electronic annotation	0004222 // metalloendopeptidase activity // inferred from electronic annotation /// 0008233 // peptidase activity // inferred from electronic annotation /// 0008237 // metallopeptidase activity // traceable author statement /// 0008237 // metallopeptidase activity // inferred from electronic annotation /// 0008270 // zinc ion binding // inferred from electronic annotation /// 0016787 // hydrolase…	chr8:24151623-24193610 (+) // 87.01 // p21.2
221446_at	5.82007	2.54104	5.82007	up	ADAM30	11085	0006508 // proteolysis // inferred from electronic annotation	0016020 // membrane // inferred from electronic annotation /// 0016021 // integral to membrane // inferred from electronic annotation /// 0016021 // integral to membrane // traceable author statement	0004222 // metalloendopeptidase activity // inferred from electronic annotation /// 0008233 // peptidase activity // inferred from electronic annotation /// 0008237 // metallopeptidase activity // traceable author statement /// 0008237 // metallopeptidase activity // inferred from electronic annotation /// 0008270 // zinc ion binding // inferred from electronic annotation /// 0008270 // zinc ion …	chr1:120436586-120438959 (-) // 99.92 // p12
1552725_s_at	2.23029	1.15723	2.23029	up	ADAMTS17	170691	0006508 // proteolysis // inferred from electronic annotation	0005576 // extracellular region // inferred from electronic annotation /// 0005578 // proteinaceous extracellular matrix // inferred from electronic annotation /// 0005622 // intracellular // inferred from electronic annotation /// 0031012 // extracellular matrix // inferred from electronic annotation	0004222 // metalloendopeptidase activity // inferred from electronic annotation /// 0008233 // peptidase activity // inferred from electronic annotation /// 0008237 // metallopeptidase activity // inferred from electronic annotation /// 0008270 // zinc ion binding // inferred from electronic annotation /// 0016787 // hydrolase activity // inferred from electronic annotation /// 0046872 // metal i…	chr15:100511637-100882127 (-) // 90.07 // q26.3
214913_at	2.02028	1.01455	2.02028	up	ADAMTS3	9508	0006508 // proteolysis // inferred from electronic annotation /// 0007229 // integrin-mediated signaling pathway // inferred from electronic annotation /// 0030199 // collagen fibril organization // non-traceable author statement /// 0030574 // collagen catabolic process // non-traceable author statement /// 0051605 // protein maturation by peptide bond cleavage // inferred from electronic annota…	0005576 // extracellular region // inferred from electronic annotation /// 0005578 // proteinaceous extracellular matrix // non-traceable author statement /// 0005578 // proteinaceous extracellular matrix // inferred from electronic annotation /// 0031012 // extracellular matrix // inferred from electronic annotation	0004222 // metalloendopeptidase activity // non-traceable author statement /// 0004222 // metalloendopeptidase activity // inferred from electronic annotation /// 0008201 // heparin binding // inferred from electronic annotation /// 0008233 // peptidase activity // inferred from electronic annotation /// 0008237 // metallopeptidase activity // inferred from electronic annotation /// 0008270 // zi…	chr4:73146686-73434516 (-) // 99.59 // q13.3
237411_at	3.94529	1.98013	3.94529	up	ADAMTS6	11174	0006508 // proteolysis // inferred from electronic annotation	0005576 // extracellular region // inferred from electronic annotation /// 0005578 // proteinaceous extracellular matrix // inferred from electronic annotation /// 0031012 // extracellular matrix // inferred from electronic annotation	0004222 // metalloendopeptidase activity // inferred from electronic annotation /// 0008233 // peptidase activity // inferred from electronic annotation /// 0008237 // metallopeptidase activity // traceable author statement /// 0008237 // metallopeptidase activity // inferred from electronic annotation /// 0008270 // zinc ion binding // inferred from electronic annotation /// 0016787 // hydrolase…	chr5:64444565-64444941 (-) // 97.66 // q12.3
229585_at	5.23273	2.38757	5.23273	up	ADAMTSL1	92949		0005576 // extracellular region // inferred from electronic annotation /// 0005578 // proteinaceous extracellular matrix // inferred from electronic annotation /// 0031012 // extracellular matrix // inferred from electronic annotation	0004222 // metalloendopeptidase activity // inferred from electronic annotation /// 0008233 // peptidase activity // inferred from electronic annotation /// 0008237 // metallopeptidase activity // inferred from electronic annotation /// 0008270 // zinc ion binding // inferred from electronic annotation /// 0016787 // hydrolase activity // inferred from electronic annotation	chr9:18910212-18910945 (+) // 99.05 // p22.1
220648_at	2.0106	1.00763	2.0106	up	ADARB2	105	0006396 // RNA processing // inferred from electronic annotation /// 0006397 // mRNA processing // inferred from electronic annotation	0005622 // intracellular // inferred from electronic annotation /// 0005634 // nucleus // inferred from electronic annotation	0003723 // RNA binding // inferred from electronic annotation /// 0003725 // double-stranded RNA binding // inferred from electronic annotation /// 0003725 // double-stranded RNA binding // traceable author statement /// 0003727 // single-stranded RNA binding // traceable author statement /// 0004000 // adenosine deaminase activity // inferred from electronic annotation /// 0004000 // adenosine d…	chr10:1228072-1779670 (-) // 88.07 // p15.3
219384_s_at	2.09096	1.06417	2.09096	up	ADAT1	23536	0006396 // RNA processing // inferred from electronic annotation /// 0008033 // tRNA processing // inferred from mutant phenotype /// 0008033 // tRNA processing // inferred from electronic annotation		0003723 // RNA binding // inferred from mutant phenotype /// 0003723 // RNA binding // inferred from electronic annotation /// 0004000 // adenosine deaminase activity // inferred from electronic annotation /// 0008251 // tRNA-specific adenosine deaminase activity // inferred from mutant phenotype /// 0016787 // hydrolase activity // inferred from electronic annotation /// 0046872 // metal ion bin…	chr16:75633190-75656364 (-) // 73.41 // q23.1
228000_at	5.00229	2.32259	5.00229	up	ADC	113451	0006596 // polyamine biosynthetic process // inferred from electronic annotation /// 0007283 // spermatogenesis // non-traceable author statement	0005829 // cytosol // not recorded	0003824 // catalytic activity // inferred from electronic annotation /// 0004586 // ornithine decarboxylase activity // inferred from electronic annotation /// 0008792 // arginine decarboxylase activity // not recorded /// 0008792 // arginine decarboxylase activity // inferred from electronic annotation /// 0016829 // lyase activity // inferred from electronic annotation /// 0016831 // carboxy-ly…	chr1:33585361-33586130 (+) // 83.59 // p35.1
218168_s_at	2.69755	1.43165	2.69755	up	ADCK3	56997	0008219 // cell death // inferred from electronic annotation	0005739 // mitochondrion // inferred from electronic annotation	0000166 // nucleotide binding // inferred from electronic annotation /// 0005524 // ATP binding // inferred from electronic annotation /// 0016301 // kinase activity // inferred from electronic annotation /// 0016740 // transferase activity // inferred from electronic annotation	chr1:227165104-227175245 (+) // 99.91 // q42.13
227324_at	2.00309	1.00222	2.00309	up	ADCK4	79934		0005739 // mitochondrion // inferred from electronic annotation /// 0016020 // membrane // inferred from electronic annotation /// 0016021 // integral to membrane // inferred from electronic annotation	0004674 // protein serine/threonine kinase activity // inferred from electronic annotation /// 0016301 // kinase activity // inferred from electronic annotation /// 0016740 // transferase activity // inferred from electronic annotation	chr19:41197434-41209761 (-) // 88.2 // q13.2
213245_at	2.47635	1.30822	2.47635	up	ADCY1	107	0006171 // cAMP biosynthetic process // non-traceable author statement /// 0006171 // cAMP biosynthetic process // inferred from electronic annotation /// 0007189 // activation of adenylate cyclase activity by G-protein signaling pathway // not recorded /// 0007193 // inhibition of adenylate cyclase activity by G-protein signaling pathway // not recorded /// 0007409 // axonogenesis // inferred fr…	0005886 // plasma membrane // not recorded /// 0005886 // plasma membrane // inferred from direct assay /// 0016020 // membrane // inferred from electronic annotation /// 0016021 // integral to membrane // non-traceable author statement /// 0016021 // integral to membrane // inferred from electronic annotation	0000166 // nucleotide binding // inferred from electronic annotation /// 0004016 // adenylate cyclase activity // not recorded /// 0004016 // adenylate cyclase activity // inferred from electronic annotation /// 0005516 // calmodulin binding // non-traceable author statement /// 0005516 // calmodulin binding // inferred from electronic annotation /// 0005524 // ATP binding // inferred from electr…	chr7:45760366-45762712 (+) // 88.84 // p12.3
213217_at	2.71623	1.44161	2.71623	up	ADCY2	108	0006171 // cAMP biosynthetic process // non-traceable author statement /// 0006171 // cAMP biosynthetic process // inferred from electronic annotation /// 0007189 // activation of adenylate cyclase activity by G-protein signaling pathway // not recorded /// 0007193 // inhibition of adenylate cyclase activity by G-protein signaling pathway // not recorded /// 0009190 // cyclic nucleotide biosynthe…	0005624 // membrane fraction // inferred from electronic annotation /// 0005737 // cytoplasm // inferred from direct assay /// 0005886 // plasma membrane // not recorded /// 0005886 // plasma membrane // inferred from direct assay /// 0016020 // membrane // inferred from sequence or structural similarity /// 0016020 // membrane // inferred from electronic annotation /// 0016021 // integral to mem…	0000166 // nucleotide binding // inferred from electronic annotation /// 0004016 // adenylate cyclase activity // non-traceable author statement /// 0004016 // adenylate cyclase activity // inferred from electronic annotation /// 0005524 // ATP binding // inferred from electronic annotation /// 0008294 // calcium- and calmodulin-responsive adenylate cyclase activity // inferred from electronic an…	chr5:7626321-7830194 (+) // 86.71 // p15.31
230800_at	5.06567	2.34075	5.06567	up	ADCY4	196883	0006171 // cAMP biosynthetic process // inferred from electronic annotation /// 0007188 // G-protein signaling, coupled to cAMP nucleotide second messenger // inferred from sequence or structural similarity /// 0007188 // G-protein signaling, coupled to cAMP nucleotide second messenger // inferred from electronic annotation /// 0007189 // activation of adenylate cyclase activity by G-protein sign…	0005622 // intracellular // inferred from electronic annotation /// 0005737 // cytoplasm // inferred from direct assay /// 0005886 // plasma membrane // not recorded /// 0016020 // membrane // inferred from electronic annotation /// 0016021 // integral to membrane // inferred from electronic annotation /// 0030425 // dendrite // inferred from electronic annotation	0000166 // nucleotide binding // inferred from electronic annotation /// 0004016 // adenylate cyclase activity // inferred from electronic annotation /// 0005515 // protein binding // inferred from physical interaction /// 0005524 // ATP binding // inferred from electronic annotation /// 0016829 // lyase activity // inferred from electronic annotation /// 0016849 // phosphorus-oxygen lyase activi…	chr14:24787569-24789096 (-) // 82.88 // q12
238939_at	2.32479	1.2171	2.32479	up	ADD1	118	0000902 // cell morphogenesis // inferred from electronic annotation /// 0001701 // in utero embryonic development // inferred from electronic annotation /// 0006884 // cell volume homeostasis // inferred from electronic annotation /// 0007010 // cytoskeleton organization // non-traceable author statement /// 0020027 // hemoglobin metabolic process // inferred from electronic annotation /// 00300…	0005634 // nucleus // inferred from direct assay /// 0005737 // cytoplasm // inferred from electronic annotation /// 0005829 // cytosol // not recorded /// 0005856 // cytoskeleton // inferred from electronic annotation /// 0005856 // cytoskeleton // non-traceable author statement /// 0005886 // plasma membrane // inferred from electronic annotation /// 0008290 // F-actin capping protein complex /…	0003779 // actin binding // traceable author statement /// 0003779 // actin binding // inferred from electronic annotation /// 0005198 // structural molecule activity // inferred from electronic annotation /// 0005516 // calmodulin binding // inferred from electronic annotation /// 0005516 // calmodulin binding // non-traceable author statement /// 0008134 // transcription factor binding // infer…	chr4:2902270-2903527 (+) // 85.82 // p16.3
206807_s_at	2.59231	1.37424	2.59231	up	ADD2	119	0006811 // ion transport // inferred from electronic annotation /// 0030036 // actin cytoskeleton organization // inferred by curator /// 0030097 // hemopoiesis // inferred from electronic annotation /// 0032092 // positive regulation of protein binding // inferred from direct assay /// 0051016 // barbed-end actin filament capping // inferred from direct assay /// 0051017 // actin filament bundle…	0005737 // cytoplasm // inferred from electronic annotation /// 0005856 // cytoskeleton // inferred from electronic annotation /// 0005886 // plasma membrane // inferred from electronic annotation /// 0008290 // F-actin capping protein complex // inferred from direct assay /// 0016020 // membrane // inferred from electronic annotation	0003779 // actin binding // traceable author statement /// 0003779 // actin binding // inferred from electronic annotation /// 0005198 // structural molecule activity // inferred from electronic annotation /// 0005516 // calmodulin binding // inferred from electronic annotation /// 0030507 // spectrin binding // inferred from direct assay /// 0042803 // protein homodimerization activity // inferr…	chr2:70903209-70995329 (-) // 97.91 // p13.3
237336_at	4.42836	2.14677	4.42836	up	ADD2	119	0006811 // ion transport // inferred from electronic annotation /// 0030036 // actin cytoskeleton organization // inferred by curator /// 0030097 // hemopoiesis // inferred from electronic annotation /// 0032092 // positive regulation of protein binding // inferred from direct assay /// 0051016 // barbed-end actin filament capping // inferred from direct assay /// 0051017 // actin filament bundle…	0005737 // cytoplasm // inferred from electronic annotation /// 0005856 // cytoskeleton // inferred from electronic annotation /// 0005886 // plasma membrane // inferred from electronic annotation /// 0008290 // F-actin capping protein complex // inferred from direct assay /// 0016020 // membrane // inferred from electronic annotation	0003779 // actin binding // traceable author statement /// 0003779 // actin binding // inferred from electronic annotation /// 0005198 // structural molecule activity // inferred from electronic annotation /// 0005516 // calmodulin binding // inferred from electronic annotation /// 0030507 // spectrin binding // inferred from direct assay /// 0042803 // protein homodimerization activity // inferr…	chr2:70902222-70902677 (-) // 95.19 // p13.3
207820_at	3.52228	1.81651	3.52228	up	ADH1A	124	0006066 // alcohol metabolic process // non-traceable author statement /// 0008152 // metabolic process // inferred from electronic annotation /// 0055114 // oxidation reduction // inferred from electronic annotation	0005737 // cytoplasm // inferred from electronic annotation	0003824 // catalytic activity // inferred from electronic annotation /// 0004022 // alcohol dehydrogenase (NAD) activity // inferred from electronic annotation /// 0004024 // alcohol dehydrogenase activity, zinc-dependent // inferred from direct assay /// 0005488 // binding // inferred from electronic annotation /// 0005515 // protein binding // inferred from physical interaction /// 0008270 // z…	chr4:100197523-100212142 (-) // 100.0 // q23 /// chr4:100228741-100273903 (-) // 92.93 // q23
206262_at	9.65556	3.27136	9.65556	up	ADH1C	126	0006069 // ethanol oxidation // inferred from direct assay /// 0008152 // metabolic process // inferred from electronic annotation /// 0055114 // oxidation reduction // inferred from electronic annotation	0005737 // cytoplasm // inferred from electronic annotation	0003824 // catalytic activity // inferred from electronic annotation /// 0004022 // alcohol dehydrogenase (NAD) activity // inferred from direct assay /// 0004022 // alcohol dehydrogenase (NAD) activity // inferred from electronic annotation /// 0005488 // binding // inferred from electronic annotation /// 0008270 // zinc ion binding // inferred from electronic annotation /// 0016491 // oxidoredu…	chr4:100257650-100273903 (-) // 98.91 // q23 /// chr4:100197522-100242558 (-) // 93.06 // q23
207544_s_at	6.2374	2.64095	6.2374	up	ADH6	130	0006069 // ethanol oxidation // inferred from direct assay /// 0008152 // metabolic process // inferred from electronic annotation /// 0045471 // response to ethanol // inferred from direct assay /// 0055114 // oxidation reduction // inferred from electronic annotation	0005737 // cytoplasm // inferred from electronic annotation	0003824 // catalytic activity // inferred from electronic annotation /// 0004022 // alcohol dehydrogenase (NAD) activity // inferred from direct assay /// 0004022 // alcohol dehydrogenase (NAD) activity // inferred from electronic annotation /// 0005488 // binding // inferred from electronic annotation /// 0008270 // zinc ion binding // traceable author statement /// 0008270 // zinc ion binding /…	chr4:100125878-100140401 (-) // 99.79 // q23
214261_s_at	26.5389	4.73004	26.5389	up	ADH6	130	0006069 // ethanol oxidation // inferred from direct assay /// 0006629 // lipid metabolic process // traceable author statement /// 0008152 // metabolic process // inferred from electronic annotation /// 0045471 // response to ethanol // inferred from direct assay /// 0055114 // oxidation reduction // inferred from electronic annotation	0005737 // cytoplasm // inferred from electronic annotation /// 0005783 // endoplasmic reticulum // inferred from electronic annotation /// 0005789 // endoplasmic reticulum membrane // inferred from electronic annotation /// 0005792 // microsome // inferred from electronic annotation /// 0016020 // membrane // inferred from electronic annotation /// 0016021 // integral to membrane // inferred fro…	0003824 // catalytic activity // inferred from electronic annotation /// 0004022 // alcohol dehydrogenase (NAD) activity // inferred from direct assay /// 0004022 // alcohol dehydrogenase (NAD) activity // inferred from electronic annotation /// 0005488 // binding // inferred from electronic annotation /// 0008270 // zinc ion binding // traceable author statement /// 0008270 // zinc ion binding /…	chr4:100123795-100140386 (-) // 95.37 // q23
207175_at	2.24197	1.16476	2.24197	up	ADIPOQ	9370	0001666 // response to hypoxia // inferred from electronic annotation /// 0006006 // glucose metabolic process // inferred from sequence or structural similarity /// 0006006 // glucose metabolic process // inferred from electronic annotation /// 0006091 // generation of precursor metabolites and energy // traceable author statement /// 0006635 // fatty acid beta-oxidation // inferred from sequenc…	0005576 // extracellular region // inferred from electronic annotation /// 0005615 // extracellular space // inferred from direct assay /// 0005615 // extracellular space // inferred from electronic annotation /// 0005783 // endoplasmic reticulum // inferred from electronic annotation	0005102 // receptor binding // inferred from sequence or structural similarity /// 0005102 // receptor binding // inferred from electronic annotation /// 0005125 // cytokine activity // non-traceable author statement /// 0005179 // hormone activity // inferred from direct assay /// 0005179 // hormone activity // inferred from electronic annotation /// 0005515 // protein binding // inferred from e…	chr3:186570831-186575966 (+) // 52.38 // q27.3
220538_at	3.63819	1.86322	3.63819	up	ADM2	79924		0005576 // extracellular region // not recorded /// 0005576 // extracellular region // inferred from electronic annotation	0005179 // hormone activity // inferred from electronic annotation	chr22:50919984-50922287 (+) // 98.76 // q13.33
205013_s_at	7.17985	2.84395	7.17985	up	ADORA2A /// SPECC1L	135 /// 23384	0001963 // synaptic transmission, dopaminergic // inferred from electronic annotation /// 0001973 // adenosine receptor signaling pathway // inferred from electronic annotation /// 0001975 // response to amphetamine // inferred from electronic annotation /// 0006171 // cAMP biosynthetic process // traceable author statement /// 0006355 // regulation of transcription, DNA-dependent // inferred fro…	0005624 // membrane fraction // inferred from electronic annotation /// 0005624 // membrane fraction // traceable author statement /// 0005882 // intermediate filament // inferred from electronic annotation /// 0005886 // plasma membrane // not recorded /// 0005886 // plasma membrane // inferred from direct assay /// 0005886 // plasma membrane // inferred from electronic annotation /// 0005887 //…	0001609 // adenosine receptor activity, G-protein coupled // inferred from electronic annotation /// 0004871 // signal transducer activity // inferred from electronic annotation /// 0004872 // receptor activity // inferred from electronic annotation /// 0004930 // G-protein coupled receptor activity // inferred from electronic annotation /// 0005515 // protein binding // inferred from physical in…	chr22:24829091-24838300 (+) // 99.92 // q11.23
238505_at	2.90182	1.53696	2.90182	up	ADPRH	141	0006464 // protein modification process // inferred from mutant phenotype /// 0006464 // protein modification process // inferred from electronic annotation /// 0051725 // protein de-ADP-ribosylation // inferred from electronic annotation		0000287 // magnesium ion binding // inferred from electronic annotation /// 0003875 // ADP-ribosylarginine hydrolase activity // inferred from mutant phenotype /// 0003875 // ADP-ribosylarginine hydrolase activity // inferred from electronic annotation /// 0016787 // hydrolase activity // inferred from electronic annotation	chr3:119307059-119307929 (+) // 34.12 // q13.33
238054_at	5.44233	2.44423	5.44233	up	ADPRHL1	113622	0051725 // protein de-ADP-ribosylation // inferred from electronic annotation		0000287 // magnesium ion binding // inferred from electronic annotation /// 0003875 // ADP-ribosylarginine hydrolase activity // inferred from electronic annotation /// 0016787 // hydrolase activity // inferred from electronic annotation	chr13:114076259-114077296 (-) // 96.55 // q34
210961_s_at	2.487	1.31441	2.487	up	ADRA1D	146	0001986 // negative regulation of the force of heart contraction involved in baroreceptor response to increased systemic arterial blood pressure // inferred from electronic annotation /// 0001994 // norepinephrine-epinephrine vasoconstriction involved in regulation of systemic arterial blood pressure // inferred from electronic annotation /// 0006259 // DNA metabolic process // traceable author s…	0005886 // plasma membrane // not recorded /// 0005886 // plasma membrane // inferred from electronic annotation /// 0005887 // integral to plasma membrane // traceable author statement /// 0016020 // membrane // inferred from electronic annotation /// 0016021 // integral to membrane // inferred from electronic annotation	0004871 // signal transducer activity // inferred from electronic annotation /// 0004872 // receptor activity // inferred from electronic annotation /// 0004930 // G-protein coupled receptor activity // inferred from electronic annotation /// 0004935 // adrenergic receptor activity // inferred from electronic annotation /// 0004937 // alpha1-adrenergic receptor activity // inferred from electroni…	chr20:4201814-4229356 (-) // 88.36 // p13
229309_at	3.73166	1.89982	3.73166	up	ADRB1	153	0001996 // positive regulation of heart rate by epinephrine-norepinephrine // inferred from electronic annotation /// 0001997 // positive regulation of the force of heart contraction by epinephrine-norepinephrine // inferred from electronic annotation /// 0002024 // diet induced thermogenesis // inferred from electronic annotation /// 0002025 // vasodilation by norepinephrine-epinephrine involved…	0005624 // membrane fraction // inferred from electronic annotation /// 0005792 // microsome // inferred from electronic annotation /// 0005886 // plasma membrane // not recorded /// 0005886 // plasma membrane // inferred from electronic annotation /// 0005886 // plasma membrane // traceable author statement /// 0005887 // integral to plasma membrane // traceable author statement /// 0016020 // m…	0004871 // signal transducer activity // inferred from electronic annotation /// 0004872 // receptor activity // inferred from electronic annotation /// 0004930 // G-protein coupled receptor activity // inferred from electronic annotation /// 0004935 // adrenergic receptor activity // inferred from electronic annotation /// 0004939 // beta-adrenergic receptor activity // traceable author statemen…	chr10:115805528-115808728 (+) // 94.39 // q25.3
204183_s_at	2.35088	1.2332	2.35088	up	ADRBK2	157	0006468 // protein phosphorylation // inferred from electronic annotation /// 0007165 // signal transduction // traceable author statement /// 0007165 // signal transduction // inferred from electronic annotation /// 0016310 // phosphorylation // inferred from electronic annotation		0000166 // nucleotide binding // inferred from electronic annotation /// 0004672 // protein kinase activity // traceable author statement /// 0004672 // protein kinase activity // inferred from electronic annotation /// 0004674 // protein serine/threonine kinase activity // inferred from electronic annotation /// 0004703 // G-protein coupled receptor kinase activity // inferred from electronic an…	chr22:25960945-26119914 (+) // 99.4 // q12.1
226325_at	2.01551	1.01114	2.01551	up	ADSSL1	122622	0002376 // immune system process // non-traceable author statement /// 0006163 // purine nucleotide metabolic process // inferred from electronic annotation /// 0006164 // purine nucleotide biosynthetic process // inferred from electronic annotation /// 0006167 // AMP biosynthetic process // inferred from direct assay /// 0009168 // purine ribonucleoside monophosphate biosynthetic process // not …	0005737 // cytoplasm // inferred from direct assay /// 0005737 // cytoplasm // inferred from electronic annotation	0000166 // nucleotide binding // inferred from electronic annotation /// 0000287 // magnesium ion binding // inferred from electronic annotation /// 0004019 // adenylosuccinate synthase activity // inferred from direct assay /// 0004019 // adenylosuccinate synthase activity // inferred from electronic annotation /// 0005515 // protein binding // inferred from electronic annotation /// 0005525 // …	chr14:105205698-105213647 (+) // 95.77 // q32.33
217729_s_at	3.39023	1.76138	3.39023	up	AES	166	0001501 // skeletal system development // inferred from electronic annotation /// 0006350 // transcription // inferred from electronic annotation /// 0006357 // regulation of transcription from RNA polymerase II promoter // inferred from electronic annotation /// 0007275 // multicellular organismal development // traceable author statement /// 0009887 // organ morphogenesis // traceable author st…	0005634 // nucleus // inferred from electronic annotation	0003714 // transcription corepressor activity // inferred from direct assay /// 0003714 // transcription corepressor activity // inferred from physical interaction /// 0003714 // transcription corepressor activity // inferred from electronic annotation /// 0005515 // protein binding // inferred from physical interaction /// 0005515 // protein binding // inferred from electronic annotation /// 003…	chr19:3053159-3062274 (-) // 94.71 // p13.3
1565034_s_at	2.1908	1.13146	2.1908	up	AFF3 /// MLL	3899 /// 4297	0006306 // DNA methylation // inferred from electronic annotation /// 0006350 // transcription // inferred from electronic annotation /// 0006355 // regulation of transcription, DNA-dependent // inferred from electronic annotation /// 0006366 // transcription from RNA polymerase II promoter // traceable author statement /// 0006461 // protein complex assembly // inferred from direct assay /// 000…	0001726 // ruffle // inferred from electronic annotation /// 0005634 // nucleus // inferred from electronic annotation /// 0005634 // nucleus // inferred from direct assay /// 0005634 // nucleus // non-traceable author statement /// 0005634 // nucleus // traceable author statement /// 0005737 // cytoplasm // inferred from electronic annotation /// 0005884 // actin filament // inferred from electr…	0000166 // nucleotide binding // inferred from electronic annotation /// 0003677 // DNA binding // inferred from electronic annotation /// 0003680 // AT DNA binding // non-traceable author statement /// 0003682 // chromatin binding // inferred from electronic annotation /// 0003700 // sequence-specific DNA binding transcription factor activity // non-traceable author statement /// 0003700 // sequ…	chr11:118352542-118353211 (+) // 68.55 // q23.3
217939_s_at	2.49057	1.31647	2.49057	up	AFTPH	54812	0006810 // transport // inferred from electronic annotation /// 0015031 // protein transport // inferred from electronic annotation	0005737 // cytoplasm // inferred from electronic annotation /// 0005829 // cytosol // inferred from direct assay /// 0030121 // AP-1 adaptor complex // inferred from direct assay	0030276 // clathrin binding // inferred from direct assay	chr2:64751466-64819249 (+) // 99.21 // p14
206152_at	6.13966	2.61816	6.13966	up	AGAP2	116986	0006810 // transport // inferred from electronic annotation /// 0007264 // small GTPase mediated signal transduction // inferred from electronic annotation /// 0015031 // protein transport // inferred from electronic annotation /// 0032312 // regulation of ARF GTPase activity // inferred from electronic annotation	0005622 // intracellular // inferred from electronic annotation /// 0005634 // nucleus // inferred from sequence or structural similarity /// 0005634 // nucleus // inferred from electronic annotation /// 0005737 // cytoplasm // inferred from electronic annotation	0000166 // nucleotide binding // inferred from electronic annotation /// 0005096 // GTPase activator activity // inferred from electronic annotation /// 0005515 // protein binding // inferred from physical interaction /// 0005525 // GTP binding // inferred from electronic annotation /// 0008060 // ARF GTPase activator activity // inferred from electronic annotation /// 0008270 // zinc ion binding…	chr12:58118983-58135942 (-) // 97.77 // q14.1
218480_at	2.04772	1.03402	2.04772	up	AGBL5	60509	0006508 // proteolysis // inferred from electronic annotation	0005634 // nucleus // inferred from electronic annotation /// 0005737 // cytoplasm // inferred from direct assay /// 0005737 // cytoplasm // inferred from electronic annotation	0004181 // metallocarboxypeptidase activity // inferred from electronic annotation /// 0008270 // zinc ion binding // inferred from electronic annotation	chr2:27276315-27282401 (+) // 98.89 // p23.3
231857_s_at	4.07494	2.02678	4.07494	up	AGBL5	60509	0006508 // proteolysis // inferred from electronic annotation	0005634 // nucleus // inferred from electronic annotation /// 0005737 // cytoplasm // inferred from direct assay /// 0005737 // cytoplasm // inferred from electronic annotation	0004181 // metallocarboxypeptidase activity // inferred from electronic annotation /// 0008270 // zinc ion binding // inferred from electronic annotation	chr2:27274535-27279864 (+) // 93.09 // p23.3
213926_s_at	3.72378	1.89677	3.72378	up	AGFG1	3267	0001675 // acrosome assembly // inferred from electronic annotation /// 0006406 // mRNA export from nucleus // traceable author statement /// 0006810 // transport // inferred from electronic annotation /// 0007275 // multicellular organismal development // inferred from electronic annotation /// 0007283 // spermatogenesis // inferred from electronic annotation /// 0007289 // spermatid nucleus dif…	0005634 // nucleus // inferred from electronic annotation /// 0005643 // nuclear pore // traceable author statement /// 0005794 // Golgi apparatus // inferred from direct assay /// 0016023 // cytoplasmic membrane-bounded vesicle // inferred from electronic annotation /// 0031410 // cytoplasmic vesicle // inferred from electronic annotation /// 0042995 // cell projection // inferred from electroni…	0003677 // DNA binding // inferred from electronic annotation /// 0003723 // RNA binding // traceable author statement /// 0005515 // protein binding // inferred from physical interaction /// 0008060 // ARF GTPase activator activity // inferred from electronic annotation /// 0008270 // zinc ion binding // inferred from electronic annotation /// 0046872 // metal ion binding // inferred from electr…	chr2:228337041-228388515 (+) // 85.29 // q36.3
208042_at	3.59686	1.84674	3.59686	up	AGGF1	55109	0001525 // angiogenesis // inferred from electronic annotation /// 0001570 // vasculogenesis // traceable author statement /// 0001938 // positive regulation of endothelial cell proliferation // inferred from direct assay /// 0006396 // RNA processing // traceable author statement /// 0007155 // cell adhesion // inferred from direct assay /// 0007275 // multicellular organismal development // inf…	0005576 // extracellular region // inferred from direct assay /// 0005576 // extracellular region // inferred from electronic annotation /// 0005622 // intracellular // inferred from electronic annotation /// 0005737 // cytoplasm // inferred from direct assay /// 0005737 // cytoplasm // inferred from electronic annotation /// 0048471 // perinuclear region of cytoplasm // inferred from direct assay	0003676 // nucleic acid binding // inferred from electronic annotation /// 0005515 // protein binding // inferred from physical interaction /// 0043499 // eukaryotic cell surface binding // inferred from direct assay	chr5:76326280-76331876 (+) // 94.49 // q13.3
228667_at	2.28044	1.18931	2.28044	up	AGPAT4	56895	0008152 // metabolic process // inferred from electronic annotation /// 0008654 // phospholipid biosynthetic process // non-traceable author statement /// 0008654 // phospholipid biosynthetic process // inferred from electronic annotation	0016020 // membrane // inferred from electronic annotation /// 0016021 // integral to membrane // inferred from electronic annotation	0003841 // 1-acylglycerol-3-phosphate O-acyltransferase activity // non-traceable author statement /// 0003841 // 1-acylglycerol-3-phosphate O-acyltransferase activity // inferred from electronic annotation /// 0005515 // protein binding // inferred from physical interaction /// 0008415 // acyltransferase activity // inferred from electronic annotation /// 0016740 // transferase activity // infer…	chr6:161551051-161556499 (-) // 93.13 // q26
236150_at	2.74475	1.45668	2.74475	up	AGPHD1	123688		0005737 // cytoplasm // inferred from electronic annotation	0016301 // kinase activity // inferred from electronic annotation /// 0016740 // transferase activity // inferred from electronic annotation	chr15:78805635-78819906 (+) // 66.72 // q25.1
228969_at	3.70056	1.88774	3.70056	up	AGR2	10551	0070254 // mucus secretion // inferred from sequence or structural similarity /// 0070254 // mucus secretion // inferred from electronic annotation	0005576 // extracellular region // inferred from electronic annotation /// 0005739 // mitochondrion // inferred from electronic annotation /// 0005783 // endoplasmic reticulum // inferred from sequence or structural similarity /// 0005783 // endoplasmic reticulum // inferred from electronic annotation	0005515 // protein binding // inferred from physical interaction	chr7:16831434-16831954 (-) // 79.72 // p21.1
228241_at	4.02947	2.01059	4.02947	up	AGR3	155465		0005576 // extracellular region // inferred from electronic annotation		chr7:16899036-16921612 (-) // 96.23 // p21.1
202834_at	5.51187	2.46254	5.51187	up	AGT	183	0001543 // ovarian follicle rupture // inferred from electronic annotation /// 0001558 // regulation of cell growth // non-traceable author statement /// 0001568 // blood vessel development // inferred from electronic annotation /// 0001658 // branching involved in ureteric bud morphogenesis // inferred from electronic annotation /// 0001819 // positive regulation of cytokine production // tracea…	0005576 // extracellular region // not recorded /// 0005576 // extracellular region // non-traceable author statement /// 0005576 // extracellular region // inferred from electronic annotation /// 0005615 // extracellular space // inferred by curator /// 0005615 // extracellular space // inferred from direct assay /// 0005615 // extracellular space // inferred from sequence or structural similari…	0004867 // serine-type endopeptidase inhibitor activity // inferred from electronic annotation /// 0004867 // serine-type endopeptidase inhibitor activity // traceable author statement /// 0005179 // hormone activity // inferred by curator /// 0005179 // hormone activity // inferred from sequence or structural similarity /// 0005179 // hormone activity // inferred from electronic annotation /// 0…	chr1:230838284-230849867 (-) // 99.9 // q42.2
205357_s_at	2.53014	1.33922	2.53014	up	AGTR1	185	0001558 // regulation of cell growth // non-traceable author statement /// 0001822 // kidney development // inferred from mutant phenotype /// 0002018 // renin-angiotensin regulation of aldosterone production // non-traceable author statement /// 0002034 // regulation of blood vessel size by renin-angiotensin // inferred by curator /// 0003078 // regulation of natriuresis // non-traceable author …	0005886 // plasma membrane // not recorded /// 0005886 // plasma membrane // inferred from direct assay /// 0005886 // plasma membrane // inferred from electronic annotation /// 0005887 // integral to plasma membrane // inferred by curator /// 0016020 // membrane // inferred from electronic annotation /// 0016021 // integral to membrane // non-traceable author statement /// 0016021 // integral to…	0001596 // angiotensin type I receptor activity // inferred from direct assay /// 0001596 // angiotensin type I receptor activity // inferred from physical interaction /// 0004871 // signal transducer activity // inferred from electronic annotation /// 0004872 // receptor activity // inferred from electronic annotation /// 0004930 // G-protein coupled receptor activity // inferred from electronic…	chr3:148415633-148460788 (+) // 98.11 // q24
1555736_a_at	2.61992	1.38952	2.61992	up	AGTRAP	57085		0000139 // Golgi membrane // inferred from electronic annotation /// 0005783 // endoplasmic reticulum // inferred from electronic annotation /// 0005789 // endoplasmic reticulum membrane // inferred from electronic annotation /// 0005794 // Golgi apparatus // inferred from electronic annotation /// 0016020 // membrane // inferred from electronic annotation /// 0016021 // integral to membrane // i…	0004872 // receptor activity // inferred from electronic annotation /// 0005515 // protein binding // inferred from physical interaction	chr1:11796265-11810249 (+) // 99.58 // p36.22
206957_at	2.3538	1.23499	2.3538	up	AGXT	189	0006625 // protein targeting to peroxisome // inferred from mutant phenotype /// 0008152 // metabolic process // inferred from electronic annotation /// 0019265 // glycine biosynthetic process, by transamination of glyoxylate // inferred from electronic annotation /// 0042866 // pyruvate biosynthetic process // inferred from electronic annotation /// 0046487 // glyoxylate metabolic process // not…	0005739 // mitochondrion // inferred from electronic annotation /// 0005759 // mitochondrial matrix // inferred from electronic annotation /// 0005777 // peroxisome // inferred from direct assay /// 0005777 // peroxisome // inferred from electronic annotation	0003824 // catalytic activity // inferred from electronic annotation /// 0004760 // serine-pyruvate transaminase activity // inferred from electronic annotation /// 0005515 // protein binding // inferred from physical interaction /// 0008453 // alanine-glyoxylate transaminase activity // traceable author statement /// 0008453 // alanine-glyoxylate transaminase activity // inferred from electronic…	chr2:241816329-241819330 (+) // 58.66 // q37.3
210327_s_at	2.89217	1.53215	2.89217	up	AGXT	189	0006625 // protein targeting to peroxisome // inferred from mutant phenotype /// 0008152 // metabolic process // inferred from electronic annotation /// 0019265 // glycine biosynthetic process, by transamination of glyoxylate // inferred from electronic annotation /// 0042866 // pyruvate biosynthetic process // inferred from electronic annotation /// 0046487 // glyoxylate metabolic process // not…	0005739 // mitochondrion // inferred from electronic annotation /// 0005759 // mitochondrial matrix // inferred from electronic annotation /// 0005777 // peroxisome // inferred from direct assay /// 0005777 // peroxisome // inferred from electronic annotation	0003824 // catalytic activity // inferred from electronic annotation /// 0004760 // serine-pyruvate transaminase activity // inferred from electronic annotation /// 0005515 // protein binding // inferred from physical interaction /// 0008453 // alanine-glyoxylate transaminase activity // traceable author statement /// 0008453 // alanine-glyoxylate transaminase activity // inferred from electronic…	chr2:241808174-241818276 (+) // 99.92 // q37.3
226519_s_at	2.0756	1.05353	2.0756	up	AGXT2L2	85007		0005739 // mitochondrion // inferred from electronic annotation	0003824 // catalytic activity // inferred from electronic annotation /// 0008483 // transaminase activity // inferred from electronic annotation /// 0016740 // transferase activity // inferred from electronic annotation /// 0030170 // pyridoxal phosphate binding // inferred from electronic annotation	chr5:177635187-177657321 (-) // 99.84 // q35.3
232488_at	2.21092	1.14465	2.21092	up	AGXT2L2	85007		0005739 // mitochondrion // inferred from electronic annotation	0003824 // catalytic activity // inferred from electronic annotation /// 0008483 // transaminase activity // inferred from electronic annotation /// 0016740 // transferase activity // inferred from electronic annotation /// 0030170 // pyridoxal phosphate binding // inferred from electronic annotation	chr5:177635499-177653060 (-) // 76.24 // q35.3
244699_at	2.39862	1.26221	2.39862	up	AHI1	54806		0005737 // cytoplasm // inferred from electronic annotation /// 0005856 // cytoskeleton // inferred from electronic annotation /// 0005912 // adherens junction // inferred from electronic annotation /// 0005929 // cilium // inferred from electronic annotation /// 0005932 // microtubule basal body // inferred from electronic annotation /// 0030054 // cell junction // inferred from electronic annot…		chr6:135623042-135623693 (-) // 54.55 // q23.3
210929_s_at	3.61847	1.85538	3.61847	up	AHSG	197	0001501 // skeletal system development // non-traceable author statement /// 0001503 // ossification // inferred from electronic annotation /// 0006461 // protein complex assembly // inferred from electronic annotation /// 0006907 // pinocytosis // non-traceable author statement /// 0006953 // acute-phase response // inferred from direct assay /// 0008584 // male gonad development // inferred fro…	0005576 // extracellular region // non-traceable author statement /// 0005576 // extracellular region // inferred from electronic annotation /// 0005615 // extracellular space // non-traceable author statement /// 0005615 // extracellular space // inferred from electronic annotation /// 0031012 // extracellular matrix // inferred from electronic annotation /// 0043234 // protein complex // inferr…	0004869 // cysteine-type endopeptidase inhibitor activity // inferred from electronic annotation /// 0005515 // protein binding // inferred from physical interaction /// 0019210 // kinase inhibitor activity // non-traceable author statement /// 0030294 // receptor signaling protein tyrosine kinase inhibitor activity // inferred from electronic annotation	chr12:70715460-70718054 (-) // 63.67 // q15
207823_s_at	2.52826	1.33815	2.52826	up	AIF1	199	0001934 // positive regulation of protein phosphorylation // inferred from electronic annotation /// 0006950 // response to stress // traceable author statement /// 0006954 // inflammatory response // traceable author statement /// 0007050 // cell cycle arrest // traceable author statement /// 0008285 // negative regulation of cell proliferation // traceable author statement /// 0010629 // negati…	0001726 // ruffle // inferred from electronic annotation /// 0001891 // phagocytic cup // inferred from electronic annotation /// 0005634 // nucleus // traceable author statement /// 0005737 // cytoplasm // inferred from electronic annotation /// 0005829 // cytosol // inferred from electronic annotation /// 0005856 // cytoskeleton // inferred from electronic annotation /// 0005884 // actin filame…	0003779 // actin binding // inferred from electronic annotation /// 0005509 // calcium ion binding // inferred from electronic annotation /// 0005515 // protein binding // inferred from electronic annotation /// 0051015 // actin filament binding // inferred from direct assay	chr6:31583297-31584798 (+) // 100.0 // p21.33
201782_s_at	3.63579	1.86227	3.63579	up	AIP	9049	0006457 // protein folding // inferred from electronic annotation /// 0006626 // protein targeting to mitochondrion // inferred from direct assay /// 0006805 // xenobiotic metabolic process // inferred from electronic annotation /// 0022417 // protein maturation by protein folding // inferred from direct assay	0005624 // membrane fraction // inferred from electronic annotation /// 0005737 // cytoplasm // inferred from electronic annotation /// 0005737 // cytoplasm // traceable author statement /// 0005829 // cytosol // traceable author statement	0003712 // transcription cofactor activity // inferred from electronic annotation /// 0003713 // transcription coactivator activity // traceable author statement /// 0004871 // signal transducer activity // traceable author statement /// 0004872 // receptor activity // inferred from electronic annotation /// 0005488 // binding // inferred from electronic annotation /// 0005515 // protein binding …	chr11:67250520-67258574 (+) // 97.19 // q13.2
202587_s_at	2.34962	1.23242	2.34962	up	AK1	203	0006139 // nucleobase, nucleoside, nucleotide and nucleic acid metabolic process // inferred from electronic annotation /// 0007050 // cell cycle arrest // inferred from electronic annotation /// 0009165 // nucleotide biosynthetic process // inferred from electronic annotation /// 0046034 // ATP metabolic process // inferred from electronic annotation	0005634 // nucleus // inferred from direct assay /// 0005737 // cytoplasm // inferred from direct assay /// 0005737 // cytoplasm // inferred from electronic annotation /// 0005739 // mitochondrion // inferred from electronic annotation /// 0005886 // plasma membrane // inferred from electronic annotation	0000166 // nucleotide binding // inferred from electronic annotation /// 0004017 // adenylate kinase activity // inferred from electronic annotation /// 0004017 // adenylate kinase activity // traceable author statement /// 0005515 // protein binding // inferred from physical interaction /// 0005524 // ATP binding // inferred from electronic annotation /// 0016301 // kinase activity // inferred f…	chr9:130630120-130639942 (-) // 94.69 // q34.11
202588_at	2.01202	1.00865	2.01202	up	AK1	203	0006139 // nucleobase, nucleoside, nucleotide and nucleic acid metabolic process // inferred from electronic annotation /// 0007050 // cell cycle arrest // inferred from electronic annotation /// 0009165 // nucleotide biosynthetic process // inferred from electronic annotation /// 0046034 // ATP metabolic process // inferred from electronic annotation	0005634 // nucleus // inferred from direct assay /// 0005737 // cytoplasm // inferred from direct assay /// 0005737 // cytoplasm // inferred from electronic annotation /// 0005739 // mitochondrion // inferred from electronic annotation /// 0005886 // plasma membrane // inferred from electronic annotation	0000166 // nucleotide binding // inferred from electronic annotation /// 0004017 // adenylate kinase activity // inferred from electronic annotation /// 0004017 // adenylate kinase activity // traceable author statement /// 0005515 // protein binding // inferred from physical interaction /// 0005524 // ATP binding // inferred from electronic annotation /// 0016301 // kinase activity // inferred f…	chr9:130628668-130639941 (-) // 75.96 // q34.11
241326_at	4.07338	2.02623	4.07338	up	AK7	122481	0006139 // nucleobase, nucleoside, nucleotide and nucleic acid metabolic process // inferred from electronic annotation /// 0008152 // metabolic process // inferred from electronic annotation /// 0030030 // cell projection organization // inferred from electronic annotation		0000166 // nucleotide binding // inferred from electronic annotation /// 0003824 // catalytic activity // inferred from electronic annotation /// 0004017 // adenylate kinase activity // inferred from electronic annotation /// 0005488 // binding // inferred from electronic annotation /// 0005524 // ATP binding // inferred from electronic annotation /// 0016301 // kinase activity // inferred from e…	chr14:96858480-96871389 (+) // 99.34 // q32.2
1555395_at	4.12629	2.04485	4.12629	up	AKAP12	9590	0006605 // protein targeting // inferred from electronic annotation /// 0007165 // signal transduction // inferred from electronic annotation /// 0007186 // G-protein coupled receptor protein signaling pathway // traceable author statement /// 0010739 // positive regulation of protein kinase A signaling cascade // inferred from mutant phenotype /// 0030819 // positive regulation of cAMP biosynthe…	0005737 // cytoplasm // inferred from electronic annotation /// 0005737 // cytoplasm // traceable author statement /// 0005856 // cytoskeleton // inferred from electronic annotation /// 0005938 // cell cortex // inferred from electronic annotation	0005515 // protein binding // inferred from electronic annotation /// 0008179 // adenylate cyclase binding // inferred from physical interaction /// 0051018 // protein kinase A binding // traceable author statement	chr6:151561535-151645926 (+) // 99.07 // q25.1
226694_at	3.09031	1.62775	3.09031	up	AKAP2 /// PALM2-AKAP2	11217 /// 445815	0008360 // regulation of cell shape // inferred from electronic annotation	0005886 // plasma membrane // inferred from electronic annotation /// 0016020 // membrane // inferred from electronic annotation	0005515 // protein binding // inferred from physical interaction /// 0016301 // kinase activity // inferred from electronic annotation /// 0019899 // enzyme binding // non-traceable author statement	chr9:112934085-112934792 (+) // 86.35 // q31.3
207019_s_at	2.56267	1.35765	2.56267	up	AKAP4	8852	0006928 // cellular component movement // traceable author statement /// 0007165 // signal transduction // traceable author statement /// 0007178 // transmembrane receptor protein serine/threonine kinase signaling pathway // inferred from electronic annotation /// 0007338 // single fertilization // traceable author statement /// 0008104 // protein localization // inferred from electronic annotati…	0005856 // cytoskeleton // traceable author statement /// 0005929 // cilium // inferred from electronic annotation /// 0005952 // cAMP-dependent protein kinase complex // non-traceable author statement /// 0009434 // microtubule-based flagellum // inferred from direct assay /// 0009434 // microtubule-based flagellum // inferred from electronic annotation /// 0019861 // flagellum // inferred from …	0005515 // protein binding // inferred from electronic annotation /// 0016301 // kinase activity // inferred from electronic annotation /// 0051018 // protein kinase A binding // inferred from sequence or structural similarity /// 0051018 // protein kinase A binding // inferred from electronic annotation /// 0051018 // protein kinase A binding // traceable author statement	chrX:49955405-49965664 (-) // 98.31 // p11.22
230846_at	2.03138	1.02246	2.03138	up	AKAP5	9495	0001934 // positive regulation of protein phosphorylation // inferred from electronic annotation /// 0006605 // protein targeting // inferred from electronic annotation /// 0007165 // signal transduction // inferred from electronic annotation /// 0007165 // signal transduction // non-traceable author statement /// 0007268 // synaptic transmission // traceable author statement /// 0010524 // posit…	0005737 // cytoplasm // inferred from electronic annotation /// 0005829 // cytosol // not recorded /// 0005886 // plasma membrane // not recorded /// 0005886 // plasma membrane // inferred from electronic annotation /// 0005886 // plasma membrane // non-traceable author statement /// 0014069 // postsynaptic density // inferred from electronic annotation /// 0016020 // membrane // inferred from el…	0001664 // G-protein-coupled receptor binding // inferred from electronic annotation /// 0003779 // actin binding // inferred from electronic annotation /// 0005515 // protein binding // inferred from physical interaction /// 0005515 // protein binding // inferred from electronic annotation /// 0005516 // calmodulin binding // inferred from electronic annotation /// 0008179 // adenylate cyclase b…	chr14:64940833-64941220 (+) // 96.51 // q23.3
205771_s_at	2.9235	1.5477	2.9235	up	AKAP7	9465	0006811 // ion transport // traceable author statement /// 0008104 // protein localization // inferred by curator /// 0010738 // regulation of protein kinase A signaling cascade // inferred from electronic annotation /// 0016070 // RNA metabolic process // inferred from electronic annotation /// 0023034 // intracellular signaling pathway // traceable author statement	0005622 // intracellular // inferred from electronic annotation /// 0005624 // membrane fraction // inferred from electronic annotation /// 0005625 // soluble fraction // inferred from electronic annotation /// 0005626 // insoluble fraction // inferred from electronic annotation /// 0005634 // nucleus // inferred from electronic annotation /// 0005737 // cytoplasm // inferred from electronic anno…	0003824 // catalytic activity // inferred from electronic annotation /// 0005515 // protein binding // inferred from electronic annotation /// 0008022 // protein C-terminus binding // inferred from electronic annotation /// 0016208 // AMP binding // inferred from electronic annotation /// 0016301 // kinase activity // inferred from electronic annotation /// 0019901 // protein kinase binding // in…	chr6:131571500-131604672 (+) // 77.2 // q23.2
211172_x_at	2.26243	1.17787	2.26243	up	AKAP7	9465	0006811 // ion transport // traceable author statement /// 0008104 // protein localization // inferred by curator /// 0010738 // regulation of protein kinase A signaling cascade // inferred from electronic annotation /// 0016070 // RNA metabolic process // inferred from electronic annotation /// 0023034 // intracellular signaling pathway // traceable author statement	0005622 // intracellular // inferred from electronic annotation /// 0005624 // membrane fraction // inferred from electronic annotation /// 0005625 // soluble fraction // inferred from electronic annotation /// 0005626 // insoluble fraction // inferred from electronic annotation /// 0005634 // nucleus // inferred from electronic annotation /// 0005737 // cytoplasm // inferred from electronic anno…	0003824 // catalytic activity // inferred from electronic annotation /// 0005515 // protein binding // inferred from electronic annotation /// 0008022 // protein C-terminus binding // inferred from electronic annotation /// 0016208 // AMP binding // inferred from electronic annotation /// 0016301 // kinase activity // inferred from electronic annotation /// 0019901 // protein kinase binding // in…	chr6:131571622-131602929 (+) // 99.78 // q23.2
227691_at	4.71895	2.23847	4.71895	up	AKAP8L	26993		0005622 // intracellular // inferred from electronic annotation /// 0005634 // nucleus // traceable author statement /// 0005634 // nucleus // inferred from electronic annotation /// 0005737 // cytoplasm // inferred from electronic annotation /// 0016363 // nuclear matrix // inferred from direct assay /// 0016363 // nuclear matrix // inferred from electronic annotation	0003677 // DNA binding // inferred from electronic annotation /// 0005515 // protein binding // inferred from physical interaction /// 0008270 // zinc ion binding // inferred from electronic annotation /// 0016301 // kinase activity // inferred from electronic annotation /// 0017151 // DEAD/H-box RNA helicase binding // traceable author statement /// 0046872 // metal ion binding // inferred from …	chr19:15490861-15529799 (-) // 98.63 // p13.12
215483_at	2.00225	1.00162	2.00225	up	AKAP9	10142	0006810 // transport // traceable author statement /// 0007165 // signal transduction // traceable author statement /// 0007268 // synaptic transmission // traceable author statement	0000242 // pericentriolar material // inferred from electronic annotation /// 0005737 // cytoplasm // inferred from direct assay /// 0005737 // cytoplasm // inferred from electronic annotation /// 0005794 // Golgi apparatus // inferred from direct assay /// 0005794 // Golgi apparatus // inferred from electronic annotation /// 0005813 // centrosome // inferred from direct assay /// 0005813 // cent…	0005102 // receptor binding // traceable author statement /// 0005515 // protein binding // inferred from physical interaction /// 0005515 // protein binding // inferred from electronic annotation /// 0016301 // kinase activity // inferred from electronic annotation	chr7:91712889-91987550 (+) // 60.19 // q21.2
225701_at	2.47002	1.30452	2.47002	up	AKNA	80709	0006350 // transcription // inferred from electronic annotation /// 0045449 // regulation of transcription // inferred from electronic annotation	0005634 // nucleus // inferred from electronic annotation	0003677 // DNA binding // inferred from electronic annotation	chr9:117098407-117139648 (-) // 98.51 // q32
1552933_at	2.53338	1.34106	2.53338	up	AKNAD1	254268				chr1:109379345-109399706 (-) // 89.66 // p13.3
201900_s_at	2.08669	1.06122	2.08669	up	AKR1A1	10327	0006006 // glucose metabolic process // traceable author statement /// 0006081 // cellular aldehyde metabolic process // traceable author statement /// 0019853 // L-ascorbic acid biosynthetic process // inferred from electronic annotation /// 0042840 // D-glucuronate catabolic process // inferred from electronic annotation /// 0046185 // aldehyde catabolic process // inferred from electronic anno…	0005829 // cytosol // inferred from electronic annotation /// 0016324 // apical plasma membrane // inferred from electronic annotation	0004032 // aldehyde reductase activity // inferred from electronic annotation /// 0004032 // aldehyde reductase activity // traceable author statement /// 0005515 // protein binding // inferred from physical interaction /// 0008106 // alcohol dehydrogenase (NADP+) activity // inferred from electronic annotation /// 0009055 // electron carrier activity // traceable author statement /// 0016491 // …	chr1:46027458-46035722 (+) // 95.32 // p34.1
206561_s_at	4.72797	2.24122	4.72797	up	AKR1B10	57016	0006081 // cellular aldehyde metabolic process // traceable author statement /// 0007586 // digestion // traceable author statement /// 0008202 // steroid metabolic process // traceable author statement /// 0055114 // oxidation reduction // inferred from electronic annotation	0005737 // cytoplasm // inferred from electronic annotation	0004033 // aldo-keto reductase activity // traceable author statement /// 0005515 // protein binding // inferred from physical interaction /// 0016491 // oxidoreductase activity // inferred from electronic annotation	chr10:69510003-69511299 (+) // 92.71 // q21.3 /// chr7:134212624-134226158 (+) // 98.78 // q33 /// chr7:134250193-134264613 (+) // 92.55 // q33
204151_x_at	3.75914	1.9104	3.75914	up	AKR1C1	1645	0006629 // lipid metabolic process // inferred from electronic annotation /// 0006693 // prostaglandin metabolic process // inferred from direct assay /// 0006805 // xenobiotic metabolic process // non-traceable author statement /// 0007586 // digestion // inferred from direct assay /// 0008202 // steroid metabolic process // inferred from direct assay /// 0008202 // steroid metabolic process // …	0005737 // cytoplasm // inferred from electronic annotation /// 0005829 // cytosol // inferred from direct assay	0004033 // aldo-keto reductase activity // traceable author statement /// 0016491 // oxidoreductase activity // inferred from electronic annotation /// 0031406 // carboxylic acid binding // inferred from direct assay /// 0032052 // bile acid binding // inferred from direct assay /// 0047006 // 20-alpha-hydroxysteroid dehydrogenase activity // inferred from electronic annotation /// 0047026 // 3-a…	chr10:5005631-5020157 (+) // 99.34 // p15.1 /// chr10:5031965-5046032 (-) // 97.1 // p15.1
216594_x_at	3.24316	1.6974	3.24316	up	AKR1C1	1645	0006629 // lipid metabolic process // inferred from electronic annotation /// 0006693 // prostaglandin metabolic process // inferred from direct assay /// 0006805 // xenobiotic metabolic process // non-traceable author statement /// 0007586 // digestion // inferred from direct assay /// 0008202 // steroid metabolic process // inferred from direct assay /// 0008202 // steroid metabolic process // …	0005737 // cytoplasm // inferred from electronic annotation /// 0005829 // cytosol // inferred from direct assay	0004033 // aldo-keto reductase activity // traceable author statement /// 0016491 // oxidoreductase activity // inferred from electronic annotation /// 0031406 // carboxylic acid binding // inferred from direct assay /// 0032052 // bile acid binding // inferred from direct assay /// 0047006 // 20-alpha-hydroxysteroid dehydrogenase activity // inferred from electronic annotation /// 0047026 // 3-a…	chr10:5005645-5260827 (+) // 94.3 // p15.1
217626_at	3.02761	1.59818	3.02761	up	AKR1C1	1645	0006629 // lipid metabolic process // inferred from electronic annotation /// 0006693 // prostaglandin metabolic process // inferred from direct assay /// 0006805 // xenobiotic metabolic process // non-traceable author statement /// 0007586 // digestion // inferred from direct assay /// 0008202 // steroid metabolic process // inferred from direct assay /// 0008202 // steroid metabolic process // …	0005737 // cytoplasm // inferred from electronic annotation /// 0005829 // cytosol // inferred from direct assay	0004033 // aldo-keto reductase activity // traceable author statement /// 0016491 // oxidoreductase activity // inferred from electronic annotation /// 0031406 // carboxylic acid binding // inferred from direct assay /// 0032052 // bile acid binding // inferred from direct assay /// 0047006 // 20-alpha-hydroxysteroid dehydrogenase activity // inferred from electronic annotation /// 0047026 // 3-a…	chr10:5005623-5006264 (+) // 98.77 // p15.1 /// chr10:5045397-5046040 (-) // 98.46 // p15.1
1562102_at	2.01266	1.00911	2.01266	up	AKR1C1	1645	0006629 // lipid metabolic process // inferred from electronic annotation /// 0006693 // prostaglandin metabolic process // inferred from direct assay /// 0006805 // xenobiotic metabolic process // non-traceable author statement /// 0007586 // digestion // inferred from direct assay /// 0008202 // steroid metabolic process // inferred from direct assay /// 0008202 // steroid metabolic process // …	0005737 // cytoplasm // inferred from electronic annotation /// 0005829 // cytosol // inferred from direct assay	0004033 // aldo-keto reductase activity // traceable author statement /// 0016491 // oxidoreductase activity // inferred from electronic annotation /// 0031406 // carboxylic acid binding // inferred from direct assay /// 0032052 // bile acid binding // inferred from direct assay /// 0047006 // 20-alpha-hydroxysteroid dehydrogenase activity // inferred from electronic annotation /// 0047026 // 3-a…	chr10:5015557-5016001 (+) // 5.6 // p15.1
209699_x_at	4.03846	2.01381	4.03846	up	AKR1C2	1646	0006629 // lipid metabolic process // inferred from electronic annotation /// 0006693 // prostaglandin metabolic process // inferred from direct assay /// 0007586 // digestion // inferred from direct assay /// 0008202 // steroid metabolic process // inferred from direct assay /// 0008202 // steroid metabolic process // inferred from electronic annotation /// 0055114 // oxidation reduction // infe…	0005737 // cytoplasm // inferred from electronic annotation	0016491 // oxidoreductase activity // inferred from electronic annotation /// 0031406 // carboxylic acid binding // inferred from direct assay /// 0032052 // bile acid binding // inferred from direct assay /// 0047026 // 3-alpha-hydroxysteroid dehydrogenase (A-specific) activity // inferred from electronic annotation /// 0047115 // trans-1,2-dihydrobenzene-1,2-diol dehydrogenase activity // infer…	chr10:5005619-5020158 (+) // 97.21 // p15.1 /// chr10:5031964-5046050 (-) // 99.84 // p15.1
211653_x_at	5.20317	2.37939	5.20317	up	AKR1C2	1646	0006629 // lipid metabolic process // inferred from electronic annotation /// 0006693 // prostaglandin metabolic process // inferred from direct assay /// 0007586 // digestion // inferred from direct assay /// 0008202 // steroid metabolic process // inferred from direct assay /// 0008202 // steroid metabolic process // inferred from electronic annotation /// 0055114 // oxidation reduction // infe…	0005737 // cytoplasm // inferred from electronic annotation	0016491 // oxidoreductase activity // inferred from electronic annotation /// 0031406 // carboxylic acid binding // inferred from direct assay /// 0032052 // bile acid binding // inferred from direct assay /// 0047026 // 3-alpha-hydroxysteroid dehydrogenase (A-specific) activity // inferred from electronic annotation /// 0047115 // trans-1,2-dihydrobenzene-1,2-diol dehydrogenase activity // infer…	chr10:5008103-5260786 (+) // 94.44 // p15.1 /// chr10:5032124-5045968 (-) // 97.47 // p15.1
209160_at	2.93364	1.55269	2.93364	up	AKR1C3	8644	0006693 // prostaglandin metabolic process // traceable author statement /// 0055114 // oxidation reduction // traceable author statement /// 0055114 // oxidation reduction // inferred from electronic annotation	0005622 // intracellular // inferred from direct assay /// 0005737 // cytoplasm // inferred from electronic annotation	0004033 // aldo-keto reductase activity // traceable author statement /// 0016491 // oxidoreductase activity // inferred from electronic annotation /// 0047017 // prostaglandin-F synthase activity // inferred from electronic annotation /// 0047026 // 3-alpha-hydroxysteroid dehydrogenase (A-specific) activity // inferred from electronic annotation /// 0047045 // testosterone 17-beta-dehydrogenase …	chr10:5136597-5149878 (+) // 97.47 // p15.1
210558_at	2.08097	1.05726	2.08097	up	AKR1C4	1109	0008202 // steroid metabolic process // traceable author statement /// 0008209 // androgen metabolic process // traceable author statement /// 0015721 // bile acid and bile salt transport // traceable author statement /// 0055114 // oxidation reduction // inferred from electronic annotation	0005737 // cytoplasm // inferred from electronic annotation /// 0005737 // cytoplasm // traceable author statement /// 0005829 // cytosol // not recorded	0004033 // aldo-keto reductase activity // not recorded /// 0004033 // aldo-keto reductase activity // traceable author statement /// 0009055 // electron carrier activity // traceable author statement /// 0015125 // bile acid transmembrane transporter activity // traceable author statement /// 0016491 // oxidoreductase activity // inferred from electronic annotation /// 0047042 // 3-alpha-hydroxy…	chr10:5238830-5260742 (+) // 99.5 // p15.1
216381_x_at	2.17142	1.11864	2.17142	up	AKR7A3	22977	0006081 // cellular aldehyde metabolic process // traceable author statement /// 0055114 // oxidation reduction // inferred from electronic annotation	0005737 // cytoplasm // inferred from electronic annotation /// 0005829 // cytosol // traceable author statement	0004033 // aldo-keto reductase activity // traceable author statement /// 0009055 // electron carrier activity // traceable author statement /// 0016491 // oxidoreductase activity // inferred from electronic annotation	chr1:19609066-19615280 (-) // 100.0 // p36.13 /// chr1:19593633-19600645 (-) // 94.17 // p36.13
212607_at	2.70335	1.43475	2.70335	up	AKT3	10000	0006468 // protein phosphorylation // inferred from electronic annotation /// 0006468 // protein phosphorylation // traceable author statement /// 0007165 // signal transduction // traceable author statement	0005737 // cytoplasm // inferred from electronic annotation /// 0016020 // membrane // inferred from electronic annotation	0000166 // nucleotide binding // inferred from electronic annotation /// 0004672 // protein kinase activity // traceable author statement /// 0004672 // protein kinase activity // inferred from electronic annotation /// 0004674 // protein serine/threonine kinase activity // inferred from electronic annotation /// 0005515 // protein binding // inferred from physical interaction /// 0005524 // ATP …	chr1:243663025-243666731 (-) // 98.88 // q43
215798_at	4.46549	2.15882	4.46549	up	ALDH1L1	10840	0006730 // one-carbon metabolic process // inferred from electronic annotation /// 0008152 // metabolic process // inferred from electronic annotation /// 0009058 // biosynthetic process // inferred from electronic annotation /// 0009258 // 10-formyltetrahydrofolate catabolic process // inferred from electronic annotation /// 0009258 // 10-formyltetrahydrofolate catabolic process // traceable aut…	0005737 // cytoplasm // inferred from electronic annotation /// 0005739 // mitochondrion // inferred from electronic annotation	0000036 // acyl carrier activity // inferred from electronic annotation /// 0003824 // catalytic activity // traceable author statement /// 0003824 // catalytic activity // inferred from electronic annotation /// 0008168 // methyltransferase activity // inferred from electronic annotation /// 0016155 // formyltetrahydrofolate dehydrogenase activity // inferred from electronic annotation /// 00164…	chr3:125869952-125877332 (-) // 71.77 // q21.3
202054_s_at	2.20846	1.14304	2.20846	up	ALDH3A2	224	0006081 // cellular aldehyde metabolic process // inferred from electronic annotation /// 0006629 // lipid metabolic process // traceable author statement /// 0007417 // central nervous system development // traceable author statement /// 0007422 // peripheral nervous system development // traceable author statement /// 0008152 // metabolic process // inferred from electronic annotation /// 00085…	0005739 // mitochondrion // inferred from electronic annotation /// 0005743 // mitochondrial inner membrane // inferred from electronic annotation /// 0005783 // endoplasmic reticulum // inferred from electronic annotation /// 0005789 // endoplasmic reticulum membrane // inferred from electronic annotation /// 0016020 // membrane // inferred from electronic annotation /// 0016021 // integral to m…	0004028 // 3-chloroallyl aldehyde dehydrogenase activity // traceable author statement /// 0004029 // aldehyde dehydrogenase (NAD) activity // inferred from electronic annotation /// 0004030 // aldehyde dehydrogenase [NAD(P)+] activity // inferred from electronic annotation /// 0016491 // oxidoreductase activity // inferred from electronic annotation	chr17:19552090-19580903 (+) // 91.4 // p11.2
210544_s_at	2.09667	1.0681	2.09667	up	ALDH3A2	224	0006081 // cellular aldehyde metabolic process // inferred from electronic annotation /// 0006629 // lipid metabolic process // traceable author statement /// 0007417 // central nervous system development // traceable author statement /// 0007422 // peripheral nervous system development // traceable author statement /// 0008152 // metabolic process // inferred from electronic annotation /// 00085…	0005739 // mitochondrion // inferred from electronic annotation /// 0005743 // mitochondrial inner membrane // inferred from electronic annotation /// 0005783 // endoplasmic reticulum // inferred from electronic annotation /// 0005789 // endoplasmic reticulum membrane // inferred from electronic annotation /// 0016020 // membrane // inferred from electronic annotation /// 0016021 // integral to m…	0004028 // 3-chloroallyl aldehyde dehydrogenase activity // traceable author statement /// 0004029 // aldehyde dehydrogenase (NAD) activity // inferred from electronic annotation /// 0004030 // aldehyde dehydrogenase [NAD(P)+] activity // inferred from electronic annotation /// 0016491 // oxidoreductase activity // inferred from electronic annotation	chr17:19552243-19579804 (+) // 94.24 // p11.2
203608_at	2.58414	1.36968	2.58414	up	ALDH5A1	7915	0006006 // glucose metabolic process // inferred from sequence or structural similarity /// 0006006 // glucose metabolic process // inferred from electronic annotation /// 0006083 // acetate metabolic process // inferred from sequence or structural similarity /// 0006083 // acetate metabolic process // inferred from electronic annotation /// 0006105 // succinate metabolic process // inferred from…	0005625 // soluble fraction // inferred from direct assay /// 0005625 // soluble fraction // inferred from electronic annotation /// 0005739 // mitochondrion // inferred from sequence or structural similarity /// 0005739 // mitochondrion // inferred from electronic annotation /// 0005759 // mitochondrial matrix // not recorded	0004777 // succinate-semialdehyde dehydrogenase activity // not recorded /// 0004777 // succinate-semialdehyde dehydrogenase activity // inferred from direct assay /// 0004777 // succinate-semialdehyde dehydrogenase activity // inferred from sequence or structural similarity /// 0004777 // succinate-semialdehyde dehydrogenase activity // inferred from electronic annotation /// 0016491 // oxidored…	chr6:24495007-24537435 (+) // 84.85 // p22.3
204290_s_at	4.76921	2.25375	4.76921	up	ALDH6A1	4329	0006210 // thymine catabolic process // inferred from electronic annotation /// 0006573 // valine metabolic process // inferred from sequence or structural similarity /// 0006573 // valine metabolic process // inferred from electronic annotation /// 0006574 // valine catabolic process // inferred from electronic annotation /// 0008152 // metabolic process // inferred from electronic annotation //…	0005739 // mitochondrion // non-traceable author statement /// 0005739 // mitochondrion // inferred from electronic annotation	0000062 // acyl-CoA binding // inferred from sequence or structural similarity /// 0004491 // methylmalonate-semialdehyde dehydrogenase (acylating) activity // inferred from sequence or structural similarity /// 0004491 // methylmalonate-semialdehyde dehydrogenase (acylating) activity // inferred from electronic annotation /// 0016491 // oxidoreductase activity // inferred from electronic annotat…	chr14:74527222-74551139 (-) // 99.49 // q24.3
221588_x_at	3.3888	1.76077	3.3888	up	ALDH6A1	4329	0006210 // thymine catabolic process // inferred from electronic annotation /// 0006573 // valine metabolic process // inferred from sequence or structural similarity /// 0006573 // valine metabolic process // inferred from electronic annotation /// 0006574 // valine catabolic process // inferred from electronic annotation /// 0008152 // metabolic process // inferred from electronic annotation //…	0005739 // mitochondrion // non-traceable author statement /// 0005739 // mitochondrion // inferred from electronic annotation	0000062 // acyl-CoA binding // inferred from sequence or structural similarity /// 0004491 // methylmalonate-semialdehyde dehydrogenase (acylating) activity // inferred from sequence or structural similarity /// 0004491 // methylmalonate-semialdehyde dehydrogenase (acylating) activity // inferred from electronic annotation /// 0016491 // oxidoreductase activity // inferred from electronic annotat…	chr14:74524369-74527377 (-) // 55.59 // q24.3
221590_s_at	4.31167	2.10825	4.31167	up	ALDH6A1	4329	0006210 // thymine catabolic process // inferred from electronic annotation /// 0006573 // valine metabolic process // inferred from sequence or structural similarity /// 0006573 // valine metabolic process // inferred from electronic annotation /// 0006574 // valine catabolic process // inferred from electronic annotation /// 0008152 // metabolic process // inferred from electronic annotation //…	0005739 // mitochondrion // non-traceable author statement /// 0005739 // mitochondrion // inferred from electronic annotation	0000062 // acyl-CoA binding // inferred from sequence or structural similarity /// 0004491 // methylmalonate-semialdehyde dehydrogenase (acylating) activity // inferred from sequence or structural similarity /// 0004491 // methylmalonate-semialdehyde dehydrogenase (acylating) activity // inferred from electronic annotation /// 0016491 // oxidoreductase activity // inferred from electronic annotat…	chr14:74525749-74527377 (-) // 52.38 // q24.3
202022_at	2.50895	1.32708	2.50895	up	ALDOC	230	0001666 // response to hypoxia // inferred from electronic annotation /// 0006000 // fructose metabolic process // traceable author statement /// 0006096 // glycolysis // inferred from electronic annotation /// 0006915 // apoptosis // inferred from electronic annotation /// 0007568 // aging // inferred from electronic annotation /// 0008152 // metabolic process // inferred from electronic annotat…	0005737 // cytoplasm // inferred from electronic annotation /// 0005739 // mitochondrion // inferred from electronic annotation /// 0005856 // cytoskeleton // inferred by curator /// 0030424 // axon // inferred from electronic annotation	0003824 // catalytic activity // inferred from electronic annotation /// 0004332 // fructose-bisphosphate aldolase activity // inferred from direct assay /// 0004332 // fructose-bisphosphate aldolase activity // inferred from electronic annotation /// 0005515 // protein binding // inferred from physical interaction /// 0005515 // protein binding // inferred from electronic annotation /// 0008092 …	chr17:26900138-26903862 (-) // 98.36 // q11.2
228166_at	2.259	1.17569	2.259	up	ALG2	85365	0006488 // dolichol-linked oligosaccharide biosynthetic process // not recorded /// 0006488 // dolichol-linked oligosaccharide biosynthetic process // inferred from genetic interaction /// 0009058 // biosynthetic process // inferred from electronic annotation /// 0033577 // protein glycosylation in endoplasmic reticulum // inferred from genetic interaction /// 0051592 // response to calcium ion /…	0005624 // membrane fraction // inferred from direct assay /// 0005634 // nucleus // inferred from direct assay /// 0005737 // cytoplasm // inferred from direct assay /// 0005789 // endoplasmic reticulum membrane // not recorded /// 0016020 // membrane // inferred from electronic annotation /// 0016021 // integral to membrane // inferred from electronic annotation /// 0048471 // perinuclear regio…	0000033 // alpha-1,3-mannosyltransferase activity // not recorded /// 0000033 // alpha-1,3-mannosyltransferase activity // inferred from direct assay /// 0005515 // protein binding // inferred from physical interaction /// 0016740 // transferase activity // inferred from electronic annotation /// 0016757 // transferase activity, transferring glycosyl groups // inferred from electronic annotation …	chr9:101980672-101983931 (+) // 96.9 // q22.33
1560733_at	2.00316	1.00228	2.00316	up	ALG5	29880	0006486 // protein glycosylation // traceable author statement /// 0006488 // dolichol-linked oligosaccharide biosynthetic process // not recorded /// 0007368 // determination of left/right symmetry // inferred from electronic annotation	0005783 // endoplasmic reticulum // inferred from electronic annotation /// 0005789 // endoplasmic reticulum membrane // not recorded /// 0005789 // endoplasmic reticulum membrane // inferred from electronic annotation /// 0016020 // membrane // inferred from electronic annotation /// 0016021 // integral to membrane // inferred from electronic annotation	0004576 // oligosaccharyl transferase activity // traceable author statement /// 0004581 // dolichyl-phosphate beta-glucosyltransferase activity // not recorded /// 0004581 // dolichyl-phosphate beta-glucosyltransferase activity // inferred from electronic annotation /// 0016740 // transferase activity // inferred from electronic annotation /// 0016757 // transferase activity, transferring glycos…	chr13:37526388-37528711 (+) // 87.31 // q13.3
223318_s_at	2.66536	1.41433	2.66536	up	ALKBH7	84266	0055114 // oxidation reduction // inferred from electronic annotation	0005576 // extracellular region // inferred from electronic annotation /// 0005634 // nucleus // inferred from electronic annotation /// 0005737 // cytoplasm // inferred from electronic annotation /// 0005739 // mitochondrion // inferred from electronic annotation	0016491 // oxidoreductase activity // inferred from electronic annotation /// 0016702 // oxidoreductase activity, acting on single donors with incorporation of molecular oxygen, incorporation of two atoms of oxygen // inferred from electronic annotation /// 0046872 // metal ion binding // inferred from electronic annotation	chr19:6372788-6375040 (+) // 96.11 // p13.3
227878_s_at	3.53346	1.82108	3.53346	up	ALKBH7	84266	0055114 // oxidation reduction // inferred from electronic annotation	0005576 // extracellular region // inferred from electronic annotation /// 0005634 // nucleus // inferred from electronic annotation /// 0005737 // cytoplasm // inferred from electronic annotation /// 0005739 // mitochondrion // inferred from electronic annotation	0016491 // oxidoreductase activity // inferred from electronic annotation /// 0016702 // oxidoreductase activity, acting on single donors with incorporation of molecular oxygen, incorporation of two atoms of oxygen // inferred from electronic annotation /// 0046872 // metal ion binding // inferred from electronic annotation	chr19:6374288-6375042 (+) // 89.54 // p13.3
207133_x_at	2.0573	1.04075	2.0573	up	ALPK1	80216	0006468 // protein phosphorylation // inferred from electronic annotation		0004674 // protein serine/threonine kinase activity // inferred from electronic annotation /// 0005524 // ATP binding // inferred from electronic annotation /// 0016301 // kinase activity // inferred from electronic annotation /// 0016740 // transferase activity // inferred from electronic annotation	chr4:113218525-113335719 (+) // 52.28 // q25
227438_at	2.42201	1.2762	2.42201	up	ALPK1	80216	0006468 // protein phosphorylation // inferred from electronic annotation		0004674 // protein serine/threonine kinase activity // inferred from electronic annotation /// 0005524 // ATP binding // inferred from electronic annotation /// 0016301 // kinase activity // inferred from electronic annotation /// 0016740 // transferase activity // inferred from electronic annotation	chr4:113351795-113363473 (+) // 67.87 // q25
228367_at	3.41986	1.77394	3.41986	up	ALPK2	115701	0006468 // protein phosphorylation // inferred from electronic annotation		0004674 // protein serine/threonine kinase activity // inferred from electronic annotation /// 0005524 // ATP binding // inferred from electronic annotation /// 0016301 // kinase activity // inferred from electronic annotation /// 0016740 // transferase activity // inferred from electronic annotation	chr18:56148483-56149348 (-) // 96.21 // q21.31
211619_s_at	3.41741	1.7729	3.41741	up	ALPP /// ALPPL2	250 /// 251	0008152 // metabolic process // inferred from electronic annotation /// 0016310 // phosphorylation // non-traceable author statement	0005886 // plasma membrane // inferred from electronic annotation /// 0009986 // cell surface // inferred from direct assay /// 0016020 // membrane // non-traceable author statement /// 0016020 // membrane // inferred from electronic annotation /// 0016021 // integral to membrane // inferred from electronic annotation /// 0031225 // anchored to membrane // inferred from electronic annotation	0003824 // catalytic activity // inferred from electronic annotation /// 0004035 // alkaline phosphatase activity // inferred from direct assay /// 0004035 // alkaline phosphatase activity // non-traceable author statement /// 0004035 // alkaline phosphatase activity // inferred from electronic annotation /// 0005515 // protein binding // inferred from physical interaction /// 0016787 // hydrolas…	chr2:233243474-233246556 (+) // 98.53 // q37.1 /// chr2:233271597-233274633 (+) // 95.52 // q37.1
208330_at	2.32452	1.21693	2.32452	up	ALX4	60529	0001501 // skeletal system development // non-traceable author statement /// 0001942 // hair follicle development // inferred from mutant phenotype /// 0006350 // transcription // inferred from electronic annotation /// 0006355 // regulation of transcription, DNA-dependent // inferred from electronic annotation /// 0006357 // regulation of transcription from RNA polymerase II promoter // inferred…	0005634 // nucleus // inferred from direct assay /// 0005634 // nucleus // non-traceable author statement /// 0005634 // nucleus // inferred from electronic annotation /// 0005667 // transcription factor complex // inferred from electronic annotation	0003677 // DNA binding // non-traceable author statement /// 0003677 // DNA binding // inferred from electronic annotation /// 0003700 // sequence-specific DNA binding transcription factor activity // inferred from electronic annotation /// 0005515 // protein binding // inferred from electronic annotation /// 0030528 // transcription regulator activity // inferred from electronic annotation /// 0…	chr11:44286157-44331716 (-) // 96.02 // p11.2
236365_at	2.39604	1.26065	2.39604	up	AMACR	23600	0006699 // bile acid biosynthetic process // inferred from electronic annotation /// 0008152 // metabolic process // inferred from electronic annotation /// 0008206 // bile acid metabolic process // inferred from electronic annotation /// 0044255 // cellular lipid metabolic process // not recorded	0005739 // mitochondrion // inferred from electronic annotation /// 0005739 // mitochondrion // traceable author statement /// 0005777 // peroxisome // inferred from electronic annotation /// 0005777 // peroxisome // traceable author statement	0003824 // catalytic activity // inferred from electronic annotation /// 0008111 // alpha-methylacyl-CoA racemase activity // inferred from electronic annotation /// 0016853 // isomerase activity // inferred from electronic annotation	chr5:33986031-33986872 (-) // 42.93 // p13.2
209426_s_at	2.28605	1.19286	2.28605	up	AMACR /// C1QTNF3	114899 /// 23600	0006699 // bile acid biosynthetic process // inferred from electronic annotation /// 0008152 // metabolic process // inferred from electronic annotation /// 0008206 // bile acid metabolic process // inferred from electronic annotation /// 0044255 // cellular lipid metabolic process // not recorded	0005576 // extracellular region // inferred from electronic annotation /// 0005739 // mitochondrion // inferred from electronic annotation /// 0005739 // mitochondrion // traceable author statement /// 0005777 // peroxisome // inferred from electronic annotation /// 0005777 // peroxisome // traceable author statement	0003824 // catalytic activity // inferred from electronic annotation /// 0008111 // alpha-methylacyl-CoA racemase activity // inferred from electronic annotation /// 0016853 // isomerase activity // inferred from electronic annotation	chr5:33988394-34008213 (-) // 98.38 // p13.2
205477_s_at	2.66219	1.41262	2.66219	up	AMBP	259	0006810 // transport // inferred from electronic annotation /// 0007155 // cell adhesion // non-traceable author statement /// 0007565 // female pregnancy // non-traceable author statement /// 0018298 // protein-chromophore linkage // inferred from electronic annotation /// 0042167 // heme catabolic process // non-traceable author statement /// 0044419 // interspecies interaction between organism…	0005576 // extracellular region // non-traceable author statement /// 0005576 // extracellular region // inferred from electronic annotation /// 0005792 // microsome // inferred from electronic annotation /// 0005886 // plasma membrane // inferred from direct assay	0004867 // serine-type endopeptidase inhibitor activity // traceable author statement /// 0004867 // serine-type endopeptidase inhibitor activity // inferred from electronic annotation /// 0005215 // transporter activity // inferred from electronic annotation /// 0005488 // binding // inferred from electronic annotation /// 0019855 // calcium channel inhibitor activity // non-traceable author sta…	chr9:116822409-116840583 (-) // 100.0 // q32
229596_at	3.71983	1.89524	3.71983	up	AMDHD1	144193	0006547 // histidine metabolic process // inferred from electronic annotation /// 0019556 // histidine catabolic process to glutamate and formamide // inferred from electronic annotation	0005737 // cytoplasm // inferred from electronic annotation /// 0005829 // cytosol // not recorded	0016787 // hydrolase activity // inferred from electronic annotation /// 0016810 // hydrolase activity, acting on carbon-nitrogen (but not peptide) bonds // inferred from electronic annotation /// 0016812 // hydrolase activity, acting on carbon-nitrogen (but not peptide) bonds, in cyclic amides // not recorded /// 0016812 // hydrolase activity, acting on carbon-nitrogen (but not peptide) bonds, i…	chr12:96361621-96362370 (+) // 95.4 // q23.1
219082_at	2.31671	1.21208	2.31671	up	AMDHD2	51005	0005975 // carbohydrate metabolic process // inferred from electronic annotation /// 0006044 // N-acetylglucosamine metabolic process // inferred from electronic annotation		0008448 // N-acetylglucosamine-6-phosphate deacetylase activity // inferred from electronic annotation /// 0016787 // hydrolase activity // inferred from electronic annotation /// 0016810 // hydrolase activity, acting on carbon-nitrogen (but not peptide) bonds // inferred from electronic annotation	chr16:2570365-2579692 (+) // 99.23 // p13.3
227841_at	3.40033	1.76567	3.40033	up	AMDHD2	51005	0005975 // carbohydrate metabolic process // inferred from electronic annotation /// 0006044 // N-acetylglucosamine metabolic process // inferred from electronic annotation		0008448 // N-acetylglucosamine-6-phosphate deacetylase activity // inferred from electronic annotation /// 0016787 // hydrolase activity // inferred from electronic annotation /// 0016810 // hydrolase activity, acting on carbon-nitrogen (but not peptide) bonds // inferred from electronic annotation	chr16:2580791-2581422 (+) // 88.62 // p13.3
226718_at	2.91059	1.54131	2.91059	up	AMIGO1	57463	0007155 // cell adhesion // inferred from electronic annotation /// 0007156 // homophilic cell adhesion // inferred from sequence or structural similarity /// 0007156 // homophilic cell adhesion // inferred from electronic annotation /// 0007157 // heterophilic cell-cell adhesion // inferred from sequence or structural similarity /// 0007157 // heterophilic cell-cell adhesion // inferred from ele…	0016020 // membrane // inferred from electronic annotation /// 0016021 // integral to membrane // inferred from electronic annotation /// 0030424 // axon // inferred from electronic annotation /// 0042995 // cell projection // inferred from electronic annotation	0005515 // protein binding // inferred from electronic annotation	chr1:110046799-110051368 (-) // 98.85 // p13.3
225459_at	2.77953	1.47484	2.77953	up	AMOTL1	154810		0005737 // cytoplasm // inferred from direct assay /// 0005923 // tight junction // inferred from direct assay /// 0030054 // cell junction // inferred from direct assay	0005515 // protein binding // inferred from physical interaction /// 0042802 // identical protein binding // inferred from direct assay	chr11:94605177-94609835 (+) // 88.4 // q21
231973_s_at	3.61326	1.8533	3.61326	up	ANAPC1	64682	0007049 // cell cycle // inferred from electronic annotation /// 0007067 // mitosis // inferred from electronic annotation /// 0031145 // anaphase-promoting complex-dependent proteasomal ubiquitin-dependent protein catabolic process // not recorded /// 0051301 // cell division // inferred from electronic annotation /// 0051436 // negative regulation of ubiquitin-protein ligase activity involved i…	0005634 // nucleus // inferred from electronic annotation /// 0005654 // nucleoplasm // not recorded /// 0005680 // anaphase-promoting complex // inferred from direct assay /// 0005829 // cytosol // not recorded	0005515 // protein binding // inferred from electronic annotation	chr2:88004045-88037624 (+) // 86.18 // p11.2 /// chr2:87355863-87389131 (+) // 85.73 // p11.2 /// chr2:112561024-112592255 (-) // 85.73 // q13 /// chr2:87258938-87280118 (-) // 66.05 // p11.2
226414_s_at	2.15625	1.10852	2.15625	up	ANAPC11	51529	0007049 // cell cycle // inferred from electronic annotation /// 0007067 // mitosis // traceable author statement /// 0007067 // mitosis // inferred from electronic annotation /// 0016567 // protein ubiquitination // inferred from direct assay /// 0031145 // anaphase-promoting complex-dependent proteasomal ubiquitin-dependent protein catabolic process // not recorded /// 0051301 // cell division …	0005634 // nucleus // inferred from electronic annotation /// 0005654 // nucleoplasm // not recorded /// 0005680 // anaphase-promoting complex // inferred from direct assay /// 0005737 // cytoplasm // inferred from electronic annotation /// 0005829 // cytosol // not recorded	0004842 // ubiquitin-protein ligase activity // inferred from direct assay /// 0005515 // protein binding // inferred from electronic annotation /// 0008270 // zinc ion binding // inferred from electronic annotation /// 0046872 // metal ion binding // inferred from electronic annotation	chr17:79849610-79858130 (+) // 75.68 // q25.3
205141_at	5.75372	2.5245	5.75372	up	ANG	283	0001525 // angiogenesis // inferred from direct assay /// 0001525 // angiogenesis // inferred from mutant phenotype /// 0001525 // angiogenesis // traceable author statement /// 0001525 // angiogenesis // inferred from electronic annotation /// 0001541 // ovarian follicle development // non-traceable author statement /// 0001556 // oocyte maturation // non-traceable author statement /// 0001666 /…	0005576 // extracellular region // inferred from electronic annotation /// 0005605 // basal lamina // inferred from direct assay /// 0005615 // extracellular space // inferred from direct assay /// 0005634 // nucleus // inferred from direct assay /// 0005730 // nucleolus // inferred from sequence or structural similarity /// 0030426 // growth cone // inferred from sequence or structural similarit…	0003676 // nucleic acid binding // inferred from electronic annotation /// 0003677 // DNA binding // inferred by curator /// 0003779 // actin binding // inferred from direct assay /// 0004518 // nuclease activity // inferred from electronic annotation /// 0004519 // endonuclease activity // traceable author statement /// 0004519 // endonuclease activity // inferred from electronic annotation /// …	chr14:21161611-21162340 (+) // 100.0 // q11.2
217630_at	3.50338	1.80875	3.50338	up	ANGEL2	90806				chr1:213179886-213180439 (-) // 43.01 // q32.3
243799_x_at	2.72607	1.44682	2.72607	up	ANGPTL3	27329	0006071 // glycerol metabolic process // inferred from direct assay /// 0006631 // fatty acid metabolic process // inferred from direct assay /// 0006644 // phospholipid metabolic process // inferred from direct assay /// 0007160 // cell-matrix adhesion // inferred from physical interaction /// 0007165 // signal transduction // inferred from direct assay /// 0007165 // signal transduction // infe…	0005576 // extracellular region // inferred from electronic annotation /// 0005615 // extracellular space // inferred from direct assay	0004857 // enzyme inhibitor activity // inferred from sequence or structural similarity /// 0004857 // enzyme inhibitor activity // inferred from electronic annotation /// 0004859 // phospholipase inhibitor activity // inferred from direct assay /// 0005102 // receptor binding // inferred from electronic annotation /// 0005178 // integrin binding // inferred from physical interaction /// 0005515 …	chr1:63071689-63071989 (+) // 100.0 // p31.3
205391_x_at	3.93897	1.97782	3.93897	up	ANK1	286	0006887 // exocytosis // non-traceable author statement /// 0007010 // cytoskeleton organization // non-traceable author statement /// 0007165 // signal transduction // inferred from electronic annotation /// 0045199 // maintenance of epithelial cell apical/basal polarity // traceable author statement	0005737 // cytoplasm // inferred from electronic annotation /// 0005829 // cytosol // not recorded /// 0005856 // cytoskeleton // non-traceable author statement /// 0005856 // cytoskeleton // inferred from electronic annotation /// 0005886 // plasma membrane // inferred from direct assay /// 0005886 // plasma membrane // non-traceable author statement /// 0014731 // spectrin-associated cytoskelet…	0005198 // structural molecule activity // non-traceable author statement /// 0005200 // structural constituent of cytoskeleton // traceable author statement /// 0005515 // protein binding // inferred from physical interaction /// 0005515 // protein binding // inferred from electronic annotation /// 0008093 // cytoskeletal adaptor activity // inferred from direct assay /// 0008093 // cytoskeletal…	chr8:41512843-41655140 (-) // 99.82 // p11.21
206385_s_at	2.38042	1.25122	2.38042	up	ANK3	288	0007016 // cytoskeletal anchoring at plasma membrane // traceable author statement /// 0007165 // signal transduction // inferred from electronic annotation /// 0007411 // axon guidance // inferred from electronic annotation /// 0045184 // establishment of protein localization // inferred from mutant phenotype /// 0050808 // synapse organization // inferred from electronic annotation	0005624 // membrane fraction // inferred from electronic annotation /// 0005737 // cytoplasm // inferred from electronic annotation /// 0005783 // endoplasmic reticulum // traceable author statement /// 0005794 // Golgi apparatus // traceable author statement /// 0005856 // cytoskeleton // inferred from electronic annotation /// 0016323 // basolateral plasma membrane // inferred from direct assay…	0005515 // protein binding // inferred from physical interaction /// 0005515 // protein binding // inferred from electronic annotation	chr10:61788159-62149488 (-) // 99.47 // q21.2
209442_x_at	2.41739	1.27345	2.41739	up	ANK3	288	0007016 // cytoskeletal anchoring at plasma membrane // traceable author statement /// 0007165 // signal transduction // inferred from electronic annotation /// 0007411 // axon guidance // inferred from electronic annotation /// 0045184 // establishment of protein localization // inferred from mutant phenotype /// 0050808 // synapse organization // inferred from electronic annotation	0005624 // membrane fraction // inferred from electronic annotation /// 0005737 // cytoplasm // inferred from electronic annotation /// 0005783 // endoplasmic reticulum // traceable author statement /// 0005794 // Golgi apparatus // traceable author statement /// 0005856 // cytoskeleton // inferred from electronic annotation /// 0016323 // basolateral plasma membrane // inferred from direct assay…	0005515 // protein binding // inferred from physical interaction /// 0005515 // protein binding // inferred from electronic annotation	chr10:61789457-61900433 (-) // 99.51 // q21.2
1552438_a_at	2.05836	1.0415	2.05836	up	ANKAR	150709	0006508 // proteolysis // inferred from electronic annotation	0005739 // mitochondrion // inferred from electronic annotation /// 0016020 // membrane // inferred from electronic annotation /// 0016021 // integral to membrane // inferred from electronic annotation	0004175 // endopeptidase activity // inferred from electronic annotation /// 0004222 // metalloendopeptidase activity // inferred from electronic annotation /// 0005488 // binding // inferred from electronic annotation /// 0008233 // peptidase activity // inferred from electronic annotation /// 0008237 // metallopeptidase activity // inferred from electronic annotation /// 0008270 // zinc ion bin…	chr2:190584403-190611370 (+) // 99.04 // q32.2
237316_at	3.68712	1.88249	3.68712	up	ANKDD1A	348094	0007165 // signal transduction // inferred from electronic annotation		0005515 // protein binding // inferred from electronic annotation	chr15:65224346-65224953 (+) // 63.47 // q22.31
229176_at	2.56864	1.36101	2.56864	up	ANKH	56172	0001501 // skeletal system development // non-traceable author statement /// 0006810 // transport // inferred from electronic annotation /// 0006817 // phosphate transport // inferred from electronic annotation /// 0007626 // locomotory behavior // non-traceable author statement /// 0030500 // regulation of bone mineralization // inferred from sequence or structural similarity /// 0030500 // regu…	0005886 // plasma membrane // inferred from sequence or structural similarity /// 0005887 // integral to plasma membrane // inferred from electronic annotation /// 0016020 // membrane // inferred from electronic annotation /// 0016021 // integral to membrane // inferred from direct assay /// 0016021 // integral to membrane // inferred from electronic annotation /// 0019867 // outer membrane // tr…	0005315 // inorganic phosphate transmembrane transporter activity // inferred from direct assay /// 0015114 // phosphate transmembrane transporter activity // inferred from electronic annotation /// 0030504 // inorganic diphosphate transmembrane transporter activity // inferred from direct assay /// 0030504 // inorganic diphosphate transmembrane transporter activity // inferred from electronic an…	chr5:14707545-14708479 (-) // 99.04 // p15.2
214919_s_at	2.18069	1.12479	2.18069	up	ANKHD1-EIF4EBP3 /// EIF4EBP3	404734 /// 8637	0006417 // regulation of translation // inferred from electronic annotation /// 0017148 // negative regulation of translation // inferred from electronic annotation /// 0045947 // negative regulation of translational initiation // non-traceable author statement /// 0045947 // negative regulation of translational initiation // inferred from electronic annotation	0005737 // cytoplasm // inferred from electronic annotation /// 0016281 // eukaryotic translation initiation factor 4F complex // non-traceable author statement	0003723 // RNA binding // inferred from electronic annotation /// 0005515 // protein binding // inferred from physical interaction /// 0008190 // eukaryotic initiation factor 4E binding // inferred from electronic annotation /// 0030371 // translation repressor activity // non-traceable author statement	chr5:139908410-139929161 (+) // 96.53 // q31.3
220280_s_at	4.07477	2.02672	4.07477	up	ANKMY1	51281			0008270 // zinc ion binding // inferred from electronic annotation /// 0046872 // metal ion binding // inferred from electronic annotation	chr2:241418838-241497368 (-) // 99.66 // q37.3
233895_at	7.20281	2.84856	7.20281	up	ANKRD24	170961				chr19:4202870-4224502 (+) // 98.66 // p13.3
1552895_a_at	2.40337	1.26506	2.40337	up	ANKRD30BP2	149992				chr15:20084088-20093186 (+) // 83.07 // q11.1 /// chr14:19114724-19123835 (+) // 84.28 // q11.2 /// chr21:14415104-14424331 (+) // 87.74 // q11.2 /// chr18:15316550-15325724 (-) // 85.49 // p11.21 /// chr2:132905587-132914714 (-) // 84.97 // q21.2
220144_s_at	2.7766	1.47332	2.7766	up	ANKRD5	63926			0005509 // calcium ion binding // inferred from electronic annotation	chr20:10030201-10037405 (+) // 74.94 // p12.2
222951_s_at	2.98408	1.57729	2.98408	up	ANKRD5	63926			0005509 // calcium ion binding // inferred from electronic annotation	chr20:10030062-10037405 (+) // 76.18 // p12.2
244453_at	2.26699	1.18078	2.26699	up	ANKRD53	79998				chr2:71211252-71212887 (+) // 98.05 // p13.3
230972_at	2.14992	1.10428	2.14992	up	ANKRD9	122416				chr14:102973181-102973643 (-) // 98.29 // q32.31
226586_at	2.75064	1.45977	2.75064	up	ANKS6	203286				chr9:101494299-101518890 (-) // 97.0 // q22.33
244379_at	6.61704	2.72619	6.61704	up	ANO7L1	645634				chr1:16542401-16542683 (-) // 99.65 // p36.13
201306_s_at	2.13456	1.09394	2.13456	up	ANP32B	10541		0005634 // nucleus // inferred from electronic annotation	0005515 // protein binding // inferred from electronic annotation	chr9:100745642-100778221 (+) // 84.95 // q22.33
202888_s_at	3.33664	1.7384	3.33664	up	ANPEP	290	0001525 // angiogenesis // inferred from electronic annotation /// 0006508 // proteolysis // inferred from electronic annotation /// 0006725 // cellular aromatic compound metabolic process // inferred from electronic annotation /// 0007275 // multicellular organismal development // inferred from electronic annotation /// 0030154 // cell differentiation // inferred from electronic annotation /// 0…	0005625 // soluble fraction // inferred from electronic annotation /// 0005737 // cytoplasm // inferred from electronic annotation /// 0005793 // ER-Golgi intermediate compartment // inferred from direct assay /// 0005829 // cytosol // inferred from electronic annotation /// 0005886 // plasma membrane // inferred from electronic annotation /// 0005887 // integral to plasma membrane // traceable a…	0004177 // aminopeptidase activity // inferred from electronic annotation /// 0004177 // aminopeptidase activity // traceable author statement /// 0004872 // receptor activity // traceable author statement /// 0008233 // peptidase activity // inferred from electronic annotation /// 0008237 // metallopeptidase activity // inferred from electronic annotation /// 0008237 // metallopeptidase activity…	chr15:90328126-90349934 (-) // 98.4 // q26.1
208323_s_at	6.51629	2.70405	6.51629	up	ANXA13	312	0030154 // cell differentiation // non-traceable author statement	0005886 // plasma membrane // non-traceable author statement /// 0005886 // plasma membrane // inferred from electronic annotation /// 0016020 // membrane // inferred from electronic annotation	0005509 // calcium ion binding // inferred from electronic annotation /// 0005544 // calcium-dependent phospholipid binding // non-traceable author statement /// 0005544 // calcium-dependent phospholipid binding // inferred from electronic annotation	chr8:124693034-124749642 (-) // 99.05 // q24.13
201301_s_at	2.11463	1.08041	2.11463	up	ANXA4	307	0006916 // anti-apoptosis // traceable author statement /// 0007165 // signal transduction // traceable author statement /// 0050819 // negative regulation of coagulation // inferred from electronic annotation	0005737 // cytoplasm // inferred from direct assay /// 0005737 // cytoplasm // traceable author statement	0004859 // phospholipase inhibitor activity // non-traceable author statement /// 0005509 // calcium ion binding // non-traceable author statement /// 0005509 // calcium ion binding // inferred from electronic annotation /// 0005544 // calcium-dependent phospholipid binding // inferred from direct assay /// 0005544 // calcium-dependent phospholipid binding // non-traceable author statement /// 00…	chr2:69969223-70052774 (+) // 98.08 // p13.3
203074_at	7.20761	2.84952	7.20761	up	ANXA8 /// ANXA8L1 /// ANXA8L2	244 /// 653145 /// 728113	0007596 // blood coagulation // inferred from electronic annotation		0005509 // calcium ion binding // inferred from electronic annotation /// 0005544 // calcium-dependent phospholipid binding // inferred from electronic annotation	chr10:47747006-47763038 (+) // 94.48 // q11.22 /// chr10:48255323-48271366 (+) // 94.23 // q11.22 /// chr10:47157985-47174023 (-) // 94.18 // q11.22
211712_s_at	2.59028	1.37311	2.59028	up	ANXA9	8416	0016337 // cell-cell adhesion // inferred from direct assay	0005829 // cytosol // inferred from direct assay /// 0009986 // cell surface // inferred from direct assay	0001786 // phosphatidylserine binding // inferred from direct assay /// 0005509 // calcium ion binding // inferred from electronic annotation /// 0005543 // phospholipid binding // inferred from direct assay /// 0005544 // calcium-dependent phospholipid binding // inferred from electronic annotation /// 0015464 // acetylcholine receptor activity // inferred from direct assay /// 0042803 // protei…	chr1:150954842-150968114 (+) // 98.08 // q21.3
218261_at	2.0439	1.03133	2.0439	up	AP1M2	10053	0006605 // protein targeting // traceable author statement /// 0006810 // transport // inferred from electronic annotation /// 0006886 // intracellular protein transport // inferred from electronic annotation /// 0006892 // post-Golgi vesicle-mediated transport // not recorded /// 0006903 // vesicle targeting // traceable author statement /// 0015031 // protein transport // inferred from electron…	0005794 // Golgi apparatus // inferred from electronic annotation /// 0005829 // cytosol // not recorded /// 0016020 // membrane // inferred from electronic annotation /// 0030131 // clathrin adaptor complex // inferred from electronic annotation /// 0030665 // clathrin coated vesicle membrane // inferred from electronic annotation /// 0031410 // cytoplasmic vesicle // inferred from electronic an…	0005515 // protein binding // inferred from electronic annotation /// 0005515 // protein binding // inferred from physical interaction	chr19:10683347-10697954 (-) // 99.94 // p13.2
65517_at	2.58291	1.369	2.58291	up	AP1M2	10053	0006605 // protein targeting // traceable author statement /// 0006810 // transport // inferred from electronic annotation /// 0006886 // intracellular protein transport // inferred from electronic annotation /// 0006892 // post-Golgi vesicle-mediated transport // not recorded /// 0006903 // vesicle targeting // traceable author statement /// 0015031 // protein transport // inferred from electron…	0005794 // Golgi apparatus // inferred from electronic annotation /// 0005829 // cytosol // not recorded /// 0016020 // membrane // inferred from electronic annotation /// 0030131 // clathrin adaptor complex // inferred from electronic annotation /// 0030665 // clathrin coated vesicle membrane // inferred from electronic annotation /// 0031410 // cytoplasmic vesicle // inferred from electronic an…	0005515 // protein binding // inferred from electronic annotation /// 0005515 // protein binding // inferred from physical interaction	chr19:10683371-10692268 (-) // 82.43 // p13.2
205195_at	2.49081	1.31661	2.49081	up	AP1S1	1174	0006810 // transport // inferred from electronic annotation /// 0006886 // intracellular protein transport // inferred from electronic annotation /// 0006892 // post-Golgi vesicle-mediated transport // not recorded /// 0006897 // endocytosis // inferred from electronic annotation /// 0006898 // receptor-mediated endocytosis // traceable author statement /// 0009615 // response to virus // inferre…	0005794 // Golgi apparatus // inferred from electronic annotation /// 0005829 // cytosol // not recorded /// 0005905 // coated pit // inferred from electronic annotation /// 0016020 // membrane // inferred from electronic annotation /// 0030117 // membrane coat // inferred from electronic annotation /// 0030121 // AP-1 adaptor complex // traceable author statement /// 0030130 // clathrin coat of …	0005515 // protein binding // inferred from physical interaction /// 0005515 // protein binding // inferred from electronic annotation /// 0008565 // protein transporter activity // inferred from electronic annotation	chr7:100799873-100803955 (+) // 95.26 // q22.1
200613_at	2.70472	1.43548	2.70472	up	AP2M1	1173	0006810 // transport // inferred from electronic annotation /// 0006886 // intracellular protein transport // inferred from electronic annotation /// 0015031 // protein transport // inferred from electronic annotation /// 0016044 // cellular membrane organization // not recorded /// 0016192 // vesicle-mediated transport // inferred from electronic annotation /// 0050690 // regulation of defense r…	0005739 // mitochondrion // inferred from electronic annotation /// 0005778 // peroxisomal membrane // not recorded /// 0005829 // cytosol // not recorded /// 0005886 // plasma membrane // not recorded /// 0005886 // plasma membrane // inferred from electronic annotation /// 0005905 // coated pit // inferred from electronic annotation /// 0016020 // membrane // inferred from electronic annotation…	0005215 // transporter activity // traceable author statement /// 0005515 // protein binding // inferred from physical interaction /// 0005515 // protein binding // inferred from electronic annotation /// 0008289 // lipid binding // inferred from electronic annotation	chr3:183894736-183901878 (+) // 99.51 // q27.1
202120_x_at	2.36823	1.24381	2.36823	up	AP2S1	1175	0006810 // transport // inferred from electronic annotation /// 0006886 // intracellular protein transport // inferred from electronic annotation /// 0015031 // protein transport // inferred from electronic annotation /// 0016192 // vesicle-mediated transport // inferred from electronic annotation /// 0030100 // regulation of endocytosis // traceable author statement /// 0048268 // clathrin coat …	0005829 // cytosol // not recorded /// 0005886 // plasma membrane // not recorded /// 0005886 // plasma membrane // inferred from electronic annotation /// 0005905 // coated pit // inferred from electronic annotation /// 0016020 // membrane // inferred from electronic annotation /// 0030117 // membrane coat // inferred from electronic annotation /// 0030122 // AP-2 adaptor complex // traceable au…	0005215 // transporter activity // non-traceable author statement /// 0005515 // protein binding // inferred from electronic annotation /// 0008565 // protein transporter activity // non-traceable author statement /// 0008565 // protein transporter activity // inferred from electronic annotation	chr19:47341423-47354091 (-) // 98.59 // q13.32
208074_s_at	2.28693	1.19341	2.28693	up	AP2S1	1175	0006810 // transport // inferred from electronic annotation /// 0006886 // intracellular protein transport // inferred from electronic annotation /// 0015031 // protein transport // inferred from electronic annotation /// 0016192 // vesicle-mediated transport // inferred from electronic annotation /// 0030100 // regulation of endocytosis // traceable author statement /// 0048268 // clathrin coat …	0005829 // cytosol // not recorded /// 0005886 // plasma membrane // not recorded /// 0005886 // plasma membrane // inferred from electronic annotation /// 0005905 // coated pit // inferred from electronic annotation /// 0016020 // membrane // inferred from electronic annotation /// 0030117 // membrane coat // inferred from electronic annotation /// 0030122 // AP-2 adaptor complex // traceable au…	0005215 // transporter activity // non-traceable author statement /// 0005515 // protein binding // inferred from electronic annotation /// 0008565 // protein transporter activity // non-traceable author statement /// 0008565 // protein transporter activity // inferred from electronic annotation	chr19:47341423-47354091 (-) // 98.65 // q13.32
211047_x_at	2.24727	1.16817	2.24727	up	AP2S1	1175	0006810 // transport // inferred from electronic annotation /// 0006886 // intracellular protein transport // inferred from electronic annotation /// 0015031 // protein transport // inferred from electronic annotation /// 0016192 // vesicle-mediated transport // inferred from electronic annotation /// 0030100 // regulation of endocytosis // traceable author statement /// 0048268 // clathrin coat …	0005829 // cytosol // not recorded /// 0005886 // plasma membrane // not recorded /// 0005886 // plasma membrane // inferred from electronic annotation /// 0005905 // coated pit // inferred from electronic annotation /// 0016020 // membrane // inferred from electronic annotation /// 0030117 // membrane coat // inferred from electronic annotation /// 0030122 // AP-2 adaptor complex // traceable au…	0005215 // transporter activity // non-traceable author statement /// 0005515 // protein binding // inferred from electronic annotation /// 0008565 // protein transporter activity // non-traceable author statement /// 0008565 // protein transporter activity // inferred from electronic annotation	chr19:47341424-47354061 (-) // 96.51 // q13.32
213215_at	2.26314	1.17833	2.26314	up	AP3S2	10239	0006810 // transport // inferred from electronic annotation /// 0006886 // intracellular protein transport // inferred from electronic annotation /// 0006886 // intracellular protein transport // traceable author statement /// 0015031 // protein transport // inferred from electronic annotation /// 0016192 // vesicle-mediated transport // inferred from electronic annotation	0005794 // Golgi apparatus // inferred from electronic annotation /// 0005794 // Golgi apparatus // traceable author statement /// 0016020 // membrane // inferred from electronic annotation /// 0030117 // membrane coat // inferred from electronic annotation /// 0030659 // cytoplasmic vesicle membrane // inferred from electronic annotation /// 0031410 // cytoplasmic vesicle // inferred from electr…	0005515 // protein binding // inferred from electronic annotation /// 0008565 // protein transporter activity // inferred from electronic annotation	chr15:90373832-90375701 (-) // 65.45 // q26.1
205146_x_at	3.27551	1.71172	3.27551	up	APBA3	9546	0001701 // in utero embryonic development // inferred from electronic annotation /// 0006810 // transport // inferred from electronic annotation /// 0007268 // synaptic transmission // inferred from electronic annotation /// 0010468 // regulation of gene expression // inferred from electronic annotation /// 0015031 // protein transport // inferred from electronic annotation /// 0023034 // intrace…	0016020 // membrane // non-traceable author statement	0005515 // protein binding // inferred from physical interaction /// 0005515 // protein binding // inferred from electronic annotation	chr19:3750893-3761663 (-) // 99.95 // p13.3
216750_at	3.8441	1.94265	3.8441	up	APBB2	323	0001764 // neuron migration // inferred from electronic annotation /// 0007050 // cell cycle arrest // inferred from sequence or structural similarity /// 0007050 // cell cycle arrest // inferred from electronic annotation /// 0007411 // axon guidance // inferred from electronic annotation /// 0023034 // intracellular signaling pathway // non-traceable author statement /// 0030198 // extracellula…	0005634 // nucleus // inferred from sequence or structural similarity /// 0005634 // nucleus // inferred from electronic annotation /// 0005737 // cytoplasm // inferred from electronic annotation /// 0016020 // membrane // non-traceable author statement /// 0030027 // lamellipodium // inferred from sequence or structural similarity /// 0030426 // growth cone // inferred from sequence or structura…	0001540 // beta-amyloid binding // inferred from sequence or structural similarity /// 0005515 // protein binding // inferred from physical interaction /// 0005515 // protein binding // inferred from electronic annotation /// 0008134 // transcription factor binding // inferred from sequence or structural similarity /// 0008134 // transcription factor binding // inferred from electronic annotation	chr4:40893980-40937643 (-) // 95.19 // p14
40148_at	2.97642	1.57358	2.97642	up	APBB2	323	0001764 // neuron migration // inferred from electronic annotation /// 0007050 // cell cycle arrest // inferred from sequence or structural similarity /// 0007050 // cell cycle arrest // inferred from electronic annotation /// 0007411 // axon guidance // inferred from electronic annotation /// 0023034 // intracellular signaling pathway // non-traceable author statement /// 0030198 // extracellula…	0005634 // nucleus // inferred from sequence or structural similarity /// 0005634 // nucleus // inferred from electronic annotation /// 0005737 // cytoplasm // inferred from electronic annotation /// 0016020 // membrane // non-traceable author statement /// 0030027 // lamellipodium // inferred from sequence or structural similarity /// 0030426 // growth cone // inferred from sequence or structura…	0001540 // beta-amyloid binding // inferred from sequence or structural similarity /// 0005515 // protein binding // inferred from physical interaction /// 0005515 // protein binding // inferred from electronic annotation /// 0008134 // transcription factor binding // inferred from sequence or structural similarity /// 0008134 // transcription factor binding // inferred from electronic annotation	chr4:40817320-41016240 (-) // 88.64 // p14
210027_s_at	2.40188	1.26417	2.40188	up	APEX1	328	0006281 // DNA repair // inferred from direct assay /// 0006281 // DNA repair // inferred from electronic annotation /// 0006284 // base-excision repair // traceable author statement /// 0006366 // transcription from RNA polymerase II promoter // traceable author statement /// 0006379 // mRNA cleavage // inferred from direct assay /// 0006626 // protein targeting to mitochondrion // inferred from…	0005622 // intracellular // inferred from electronic annotation /// 0005634 // nucleus // inferred from direct assay /// 0005634 // nucleus // inferred from electronic annotation /// 0005654 // nucleoplasm // not recorded /// 0005654 // nucleoplasm // inferred from direct assay /// 0005730 // nucleolus // inferred from direct assay /// 0005737 // cytoplasm // inferred from direct assay /// 000573…	0003677 // DNA binding // inferred from direct assay /// 0003677 // DNA binding // inferred from electronic annotation /// 0003684 // damaged DNA binding // inferred from direct assay /// 0003713 // transcription coactivator activity // inferred from direct assay /// 0003714 // transcription corepressor activity // traceable author statement /// 0003723 // RNA binding // inferred from direct assa…	chr14:20923439-20925858 (+) // 98.36 // q11.2
218389_s_at	2.92813	1.54998	2.92813	up	APH1A	51107	0006509 // membrane protein ectodomain proteolysis // inferred from direct assay /// 0006915 // apoptosis // not recorded /// 0007219 // Notch signaling pathway // inferred from electronic annotation /// 0007220 // Notch receptor processing // inferred from mutant phenotype /// 0007220 // Notch receptor processing // traceable author statement /// 0008624 // induction of apoptosis by extracellula…	0005783 // endoplasmic reticulum // inferred from direct assay /// 0005783 // endoplasmic reticulum // inferred from electronic annotation /// 0005789 // endoplasmic reticulum membrane // inferred from electronic annotation /// 0005794 // Golgi apparatus // inferred from direct assay /// 0005794 // Golgi apparatus // inferred from electronic annotation /// 0005886 // plasma membrane // not record…	0005515 // protein binding // inferred from physical interaction /// 0005515 // protein binding // inferred from electronic annotation	chr1:150237805-150241311 (-) // 99.64 // q21.2
244166_at	9.5221	3.25128	9.5221	up	APLN	8862	0006955 // immune response // traceable author statement /// 0007165 // signal transduction // traceable author statement /// 0007595 // lactation // traceable author statement	0005576 // extracellular region // not recorded /// 0005576 // extracellular region // inferred from electronic annotation	0005102 // receptor binding // traceable author statement /// 0005179 // hormone activity // inferred from electronic annotation	chrX:128812102-128812269 (-) // 53.7 // q26.1
208701_at	5.43658	2.4427	5.43658	up	APLP2	334	0007186 // G-protein coupled receptor protein signaling pathway // non-traceable author statement	0005634 // nucleus // inferred from direct assay /// 0005634 // nucleus // inferred from electronic annotation /// 0005886 // plasma membrane // inferred from electronic annotation /// 0016020 // membrane // inferred from electronic annotation /// 0016021 // integral to membrane // non-traceable author statement /// 0016021 // integral to membrane // inferred from electronic annotation	0003677 // DNA binding // non-traceable author statement /// 0003677 // DNA binding // inferred from electronic annotation /// 0004867 // serine-type endopeptidase inhibitor activity // inferred from electronic annotation /// 0005488 // binding // inferred from electronic annotation /// 0005515 // protein binding // inferred from physical interaction /// 0030414 // peptidase inhibitor activity //…	chr11:129939785-130014700 (-) // 93.79 // q24.3
207158_at	3.28948	1.71786	3.28948	up	APOBEC1	339	0006396 // RNA processing // traceable author statement /// 0006397 // mRNA processing // inferred from electronic annotation /// 0006629 // lipid metabolic process // traceable author statement /// 0006970 // response to osmotic stress // inferred from electronic annotation /// 0010043 // response to zinc ion // inferred from electronic annotation /// 0010332 // response to gamma radiation // in…		0003723 // RNA binding // traceable author statement /// 0004126 // cytidine deaminase activity // inferred from electronic annotation /// 0004126 // cytidine deaminase activity // traceable author statement /// 0005515 // protein binding // inferred from electronic annotation /// 0008270 // zinc ion binding // inferred from electronic annotation /// 0008270 // zinc ion binding // traceable autho…	chr12:7801996-7818498 (-) // 90.57 // p13.31
206160_at	2.298	1.20038	2.298	up	APOBEC2	10930	0006397 // mRNA processing // inferred from electronic annotation /// 0016556 // mRNA modification // inferred from electronic annotation		0003723 // RNA binding // traceable author statement /// 0003824 // catalytic activity // inferred from electronic annotation /// 0004126 // cytidine deaminase activity // traceable author statement /// 0008270 // zinc ion binding // inferred from electronic annotation /// 0016787 // hydrolase activity // inferred from electronic annotation /// 0016814 // hydrolase activity, acting on carbon-nitr…	chr6:41021042-41032250 (+) // 98.88 // p21.1
209584_x_at	2.10884	1.07645	2.10884	up	APOBEC3C	27350	0044419 // interspecies interaction between organisms // inferred from electronic annotation		0003824 // catalytic activity // inferred from electronic annotation /// 0005515 // protein binding // inferred from physical interaction /// 0008270 // zinc ion binding // inferred from electronic annotation /// 0016787 // hydrolase activity // inferred from electronic annotation /// 0016814 // hydrolase activity, acting on carbon-nitrogen (but not peptide) bonds, in cyclic amidines // inferred …	chr22:39410261-39414823 (+) // 87.67 // q13.1
204416_x_at	2.67014	1.41691	2.67014	up	APOC1	341	0006629 // lipid metabolic process // traceable author statement /// 0006641 // triglyceride metabolic process // inferred from electronic annotation /// 0006810 // transport // inferred from electronic annotation /// 0006869 // lipid transport // inferred from electronic annotation /// 0008203 // cholesterol metabolic process // inferred from electronic annotation /// 0010873 // positive regulat…	0005576 // extracellular region // inferred from electronic annotation /// 0005783 // endoplasmic reticulum // inferred from direct assay /// 0034361 // very-low-density lipoprotein particle // inferred from direct assay /// 0034361 // very-low-density lipoprotein particle // inferred from electronic annotation /// 0034364 // high-density lipoprotein particle // inferred from direct assay /// 003…	0004859 // phospholipase inhibitor activity // inferred from direct assay /// 0005504 // fatty acid binding // inferred from direct assay /// 0031210 // phosphatidylcholine binding // traceable author statement /// 0055102 // lipase inhibitor activity // inferred from direct assay /// 0060228 // phosphatidylcholine-sterol O-acyltransferase activator activity // traceable author statement	chr19:45417957-45422599 (+) // 99.28 // q13.32
213553_x_at	8.40424	3.07112	8.40424	up	APOC1	341	0006629 // lipid metabolic process // traceable author statement /// 0006641 // triglyceride metabolic process // inferred from electronic annotation /// 0006810 // transport // inferred from electronic annotation /// 0006869 // lipid transport // inferred from electronic annotation /// 0008203 // cholesterol metabolic process // inferred from electronic annotation /// 0010873 // positive regulat…	0005576 // extracellular region // inferred from electronic annotation /// 0005783 // endoplasmic reticulum // inferred from direct assay /// 0034361 // very-low-density lipoprotein particle // inferred from direct assay /// 0034361 // very-low-density lipoprotein particle // inferred from electronic annotation /// 0034364 // high-density lipoprotein particle // inferred from direct assay /// 003…	0004859 // phospholipase inhibitor activity // inferred from direct assay /// 0005504 // fatty acid binding // inferred from direct assay /// 0031210 // phosphatidylcholine binding // traceable author statement /// 0055102 // lipase inhibitor activity // inferred from direct assay /// 0060228 // phosphatidylcholine-sterol O-acyltransferase activator activity // traceable author statement	chr19:45412631-45434577 (+) // 49.71 // q13.32
231561_s_at	2.40388	1.26536	2.40388	up	APOC2	344	0006629 // lipid metabolic process // inferred from electronic annotation /// 0006810 // transport // inferred from electronic annotation /// 0006869 // lipid transport // inferred from electronic annotation /// 0010518 // positive regulation of phospholipase activity // inferred from direct assay /// 0010898 // positive regulation of triglyceride catabolic process // inferred from direct assay /…	0005576 // extracellular region // not recorded /// 0005576 // extracellular region // non-traceable author statement /// 0005576 // extracellular region // inferred from electronic annotation /// 0005615 // extracellular space // inferred from direct assay /// 0034361 // very-low-density lipoprotein particle // inferred from direct assay /// 0034361 // very-low-density lipoprotein particle // in…	0008047 // enzyme activator activity // inferred from electronic annotation /// 0008289 // lipid binding // inferred from direct assay /// 0016004 // phospholipase activator activity // inferred from direct assay /// 0042803 // protein homodimerization activity // inferred from mutant phenotype /// 0043274 // phospholipase binding // inferred from physical interaction /// 0055102 // lipase inhibi…	chr19:45451719-45452822 (-) // 84.98 // q13.32
203381_s_at	2.41566	1.27242	2.41566	up	APOE	348	0000302 // response to reactive oxygen species // non-traceable author statement /// 0001937 // negative regulation of endothelial cell proliferation // inferred from direct assay /// 0002021 // response to dietary excess // inferred from electronic annotation /// 0006629 // lipid metabolic process // inferred from electronic annotation /// 0006641 // triglyceride metabolic process // inferred fr…	0005576 // extracellular region // not recorded /// 0005576 // extracellular region // inferred from electronic annotation /// 0005615 // extracellular space // inferred from direct assay /// 0005615 // extracellular space // inferred from electronic annotation /// 0005737 // cytoplasm // non-traceable author statement /// 0005737 // cytoplasm // traceable author statement /// 0005737 // cytoplas…	0001540 // beta-amyloid binding // inferred from direct assay /// 0005319 // lipid transporter activity // inferred from direct assay /// 0005319 // lipid transporter activity // inferred from electronic annotation /// 0005515 // protein binding // inferred from physical interaction /// 0005543 // phospholipid binding // inferred from direct assay /// 0005543 // phospholipid binding // inferred f…	chr19:45409047-45412650 (+) // 95.98 // q13.32
203382_s_at	5.71666	2.51517	5.71666	up	APOE	348	0000302 // response to reactive oxygen species // non-traceable author statement /// 0001937 // negative regulation of endothelial cell proliferation // inferred from direct assay /// 0002021 // response to dietary excess // inferred from electronic annotation /// 0006629 // lipid metabolic process // inferred from electronic annotation /// 0006641 // triglyceride metabolic process // inferred fr…	0005576 // extracellular region // not recorded /// 0005576 // extracellular region // inferred from electronic annotation /// 0005615 // extracellular space // inferred from direct assay /// 0005615 // extracellular space // inferred from electronic annotation /// 0005737 // cytoplasm // non-traceable author statement /// 0005737 // cytoplasm // traceable author statement /// 0005737 // cytoplas…	0001540 // beta-amyloid binding // inferred from direct assay /// 0005319 // lipid transporter activity // inferred from direct assay /// 0005319 // lipid transporter activity // inferred from electronic annotation /// 0005515 // protein binding // inferred from physical interaction /// 0005543 // phospholipid binding // inferred from direct assay /// 0005543 // phospholipid binding // inferred f…	chr19:45409061-45412649 (+) // 99.91 // q13.32
205682_x_at	2.00463	1.00334	2.00463	up	APOM	55937	0006810 // transport // inferred from electronic annotation /// 0006869 // lipid transport // inferred from electronic annotation /// 0009749 // response to glucose stimulus // inferred from electronic annotation /// 0033344 // cholesterol efflux // inferred from direct assay /// 0033344 // cholesterol efflux // inferred from mutant phenotype /// 0033344 // cholesterol efflux // inferred from ele…	0005576 // extracellular region // inferred from electronic annotation /// 0005615 // extracellular space // inferred from electronic annotation /// 0005887 // integral to plasma membrane // traceable author statement /// 0034361 // very-low-density lipoprotein particle // inferred from direct assay /// 0034362 // low-density lipoprotein particle // inferred from direct assay /// 0034364 // high-…	0005319 // lipid transporter activity // inferred from direct assay /// 0005488 // binding // inferred from electronic annotation	chr6:31623694-31626056 (+) // 99.73 // p21.33
222269_at	3.51831	1.81488	3.51831	up	APOOL	139322		0005576 // extracellular region // inferred from electronic annotation /// 0005739 // mitochondrion // inferred from electronic annotation /// 0005743 // mitochondrial inner membrane // inferred from electronic annotation		chr5:145376598-145377831 (+) // 90.23 // q32 /// chrX:84301450-84342947 (+) // 97.33 // q21.1
235433_at	2.08824	1.06229	2.08824	up	APOOL	139322		0005576 // extracellular region // inferred from electronic annotation /// 0005739 // mitochondrion // inferred from electronic annotation /// 0005743 // mitochondrial inner membrane // inferred from electronic annotation		chrX:84344327-84344989 (+) // 86.45 // q21.1
202630_at	2.02438	1.01748	2.02438	up	APPBP2	10513	0006810 // transport // inferred from electronic annotation /// 0006886 // intracellular protein transport // traceable author statement /// 0015031 // protein transport // inferred from electronic annotation /// 0046907 // intracellular transport // inferred from direct assay	0005634 // nucleus // non-traceable author statement /// 0005634 // nucleus // inferred from electronic annotation /// 0005737 // cytoplasm // non-traceable author statement /// 0005737 // cytoplasm // inferred from electronic annotation /// 0005737 // cytoplasm // traceable author statement /// 0005856 // cytoskeleton // inferred from electronic annotation /// 0005874 // microtubule // inferred …	0003777 // microtubule motor activity // traceable author statement /// 0005488 // binding // inferred from electronic annotation /// 0005515 // protein binding // inferred from physical interaction	chr17:58520518-58603583 (-) // 94.52 // q23.2
213611_at	2.45365	1.29493	2.45365	up	AQP5	362	0006810 // transport // inferred from electronic annotation /// 0006833 // water transport // traceable author statement /// 0007588 // excretion // traceable author statement /// 0015670 // carbon dioxide transport // inferred from direct assay /// 0015670 // carbon dioxide transport // inferred from electronic annotation /// 0030157 // pancreatic juice secretion // inferred from expression patt…	0005783 // endoplasmic reticulum // inferred from electronic annotation /// 0005886 // plasma membrane // inferred from electronic annotation /// 0005887 // integral to plasma membrane // traceable author statement /// 0005902 // microvillus // inferred from electronic annotation /// 0009925 // basal plasma membrane // inferred from electronic annotation /// 0016020 // membrane // inferred from e…	0005215 // transporter activity // inferred from electronic annotation /// 0005515 // protein binding // inferred from physical interaction /// 0015250 // water channel activity // inferred from direct assay /// 0015250 // water channel activity // traceable author statement	chr12:50355278-50359464 (+) // 76.51 // q13.12
216219_at	2.66253	1.4128	2.66253	up	AQP6	363	0006810 // transport // traceable author statement /// 0006810 // transport // inferred from electronic annotation /// 0007588 // excretion // traceable author statement /// 0015706 // nitrate transport // inferred from electronic annotation /// 0042476 // odontogenesis // inferred from expression pattern /// 0055085 // transmembrane transport // inferred from electronic annotation	0005887 // integral to plasma membrane // traceable author statement /// 0016020 // membrane // inferred from electronic annotation /// 0016021 // integral to membrane // inferred from electronic annotation /// 0030658 // transport vesicle membrane // not recorded /// 0030659 // cytoplasmic vesicle membrane // inferred from electronic annotation /// 0031410 // cytoplasmic vesicle // inferred from…	0005215 // transporter activity // inferred from electronic annotation /// 0005253 // anion channel activity // not recorded /// 0015112 // nitrate transmembrane transporter activity // inferred from electronic annotation /// 0015250 // water channel activity // traceable author statement	chr12:50360976-50370922 (+) // 83.89 // q13.12
206955_at	3.55556	1.83008	3.55556	up	AQP7	364	0006091 // generation of precursor metabolites and energy // traceable author statement /// 0006810 // transport // inferred from electronic annotation /// 0006833 // water transport // traceable author statement /// 0007283 // spermatogenesis // inferred from electronic annotation /// 0007588 // excretion // traceable author statement /// 0015793 // glycerol transport // inferred from electronic…	0005737 // cytoplasm // inferred from direct assay /// 0005737 // cytoplasm // inferred from electronic annotation /// 0005886 // plasma membrane // inferred from direct assay /// 0005886 // plasma membrane // inferred from electronic annotation /// 0005887 // integral to plasma membrane // traceable author statement /// 0005911 // cell-cell junction // inferred from direct assay /// 0016020 // m…	0005215 // transporter activity // inferred from electronic annotation /// 0015250 // water channel activity // inferred from electronic annotation /// 0015250 // water channel activity // traceable author statement /// 0015254 // glycerol channel activity // inferred from electronic annotation /// 0015254 // glycerol channel activity // traceable author statement /// 0015265 // urea channel acti…	chr9:42858071-42875419 (+) // 95.39 // p12 /// chr9:67031060-67048424 (+) // 95.23 // q13 /// chr9:33384947-33402517 (-) // 99.84 // p13.3 /// chr9:69633925-69651282 (-) // 95.23 // q21.11 /// chr9:67271986-67289331 (-) // 91.89 // q13
218950_at	8.16613	3.02965	8.16613	up	ARAP3	64411	0007010 // cytoskeleton organization // traceable author statement /// 0007165 // signal transduction // inferred from electronic annotation /// 0008360 // regulation of cell shape // inferred from sequence or structural similarity /// 0008360 // regulation of cell shape // inferred from electronic annotation /// 0016192 // vesicle-mediated transport // traceable author statement /// 0030336 // n…	0001726 // ruffle // inferred from sequence or structural similarity /// 0001726 // ruffle // inferred from electronic annotation /// 0005622 // intracellular // inferred from electronic annotation /// 0005737 // cytoplasm // inferred by curator /// 0005737 // cytoplasm // inferred from sequence or structural similarity /// 0005737 // cytoplasm // inferred from electronic annotation /// 0005856 /…	0005096 // GTPase activator activity // inferred from electronic annotation /// 0005100 // Rho GTPase activator activity // inferred from sequence or structural similarity /// 0005100 // Rho GTPase activator activity // inferred from electronic annotation /// 0005515 // protein binding // inferred from electronic annotation /// 0005547 // phosphatidylinositol-3,4,5-trisphosphate binding // inferr…	chr5:141032967-141035261 (-) // 78.49 // q31.3
210090_at	2.24469	1.16651	2.24469	up	ARC	23237	0006897 // endocytosis // inferred from electronic annotation /// 0007275 // multicellular organismal development // inferred from electronic annotation /// 0007492 // endoderm development // inferred from electronic annotation /// 0009952 // anterior/posterior pattern formation // inferred from electronic annotation /// 0048168 // regulation of neuronal synaptic plasticity // inferred from elect…	0001669 // acrosomal vesicle // inferred from electronic annotation /// 0005737 // cytoplasm // inferred from electronic annotation /// 0005768 // endosome // inferred from electronic annotation /// 0005856 // cytoskeleton // inferred from electronic annotation /// 0005886 // plasma membrane // inferred from electronic annotation /// 0014069 // postsynaptic density // inferred from electronic ann…	0005515 // protein binding // inferred from electronic annotation	chr8:143692409-143695813 (-) // 98.74 // q24.3
200734_s_at	3.00273	1.58628	3.00273	up	ARF3	377	0006810 // transport // inferred from electronic annotation /// 0007264 // small GTPase mediated signal transduction // inferred from electronic annotation /// 0015031 // protein transport // inferred from electronic annotation /// 0016192 // vesicle-mediated transport // inferred from electronic annotation	0005622 // intracellular // inferred from electronic annotation /// 0005737 // cytoplasm // inferred from electronic annotation /// 0005794 // Golgi apparatus // inferred from electronic annotation /// 0048471 // perinuclear region of cytoplasm // inferred from electronic annotation	0000166 // nucleotide binding // inferred from electronic annotation /// 0003924 // GTPase activity // traceable author statement /// 0005525 // GTP binding // inferred from electronic annotation /// 0005525 // GTP binding // traceable author statement	chr12:49329991-49351310 (-) // 96.45 // q13.12
217153_at	3.35952	1.74826	3.35952	up	ARHGAP1	392	0007165 // signal transduction // inferred from electronic annotation /// 0007165 // signal transduction // non-traceable author statement /// 0007264 // small GTPase mediated signal transduction // inferred from direct assay /// 0007266 // Rho protein signal transduction // traceable author statement /// 0043087 // regulation of GTPase activity // inferred from electronic annotation	0001726 // ruffle // inferred from electronic annotation /// 0005622 // intracellular // inferred from electronic annotation /// 0005737 // cytoplasm // inferred from electronic annotation /// 0005813 // centrosome // inferred from direct assay /// 0005886 // plasma membrane // inferred from electronic annotation /// 0031252 // cell leading edge // inferred from electronic annotation /// 0043231 …	0005070 // SH3/SH2 adaptor activity // traceable author statement /// 0005096 // GTPase activator activity // inferred from electronic annotation /// 0005100 // Rho GTPase activator activity // inferred from direct assay /// 0005100 // Rho GTPase activator activity // inferred from electronic annotation /// 0005100 // Rho GTPase activator activity // non-traceable author statement /// 0005100 // …	chr11:46700276-46703066 (+) // 94.85 // p11.2
226056_at	2.97371	1.57226	2.97371	up	ARHGAP31	57514	0007165 // signal transduction // inferred from electronic annotation /// 0007264 // small GTPase mediated signal transduction // inferred from electronic annotation	0005622 // intracellular // inferred from electronic annotation /// 0005925 // focal adhesion // inferred from electronic annotation /// 0030027 // lamellipodium // inferred from electronic annotation /// 0030054 // cell junction // inferred from electronic annotation /// 0042995 // cell projection // inferred from electronic annotation	0005096 // GTPase activator activity // inferred from electronic annotation /// 0005515 // protein binding // inferred from electronic annotation /// 0017124 // SH3 domain binding // inferred from electronic annotation	chr3:119013219-119138967 (+) // 97.18 // q13.33
224451_x_at	2.29566	1.19891	2.29566	up	ARHGAP9	64333	0007165 // signal transduction // inferred from electronic annotation	0005622 // intracellular // inferred from electronic annotation	0005096 // GTPase activator activity // inferred from direct assay /// 0005096 // GTPase activator activity // inferred from electronic annotation /// 0005515 // protein binding // inferred from physical interaction /// 0005515 // protein binding // inferred from electronic annotation	chr12:57866046-57882597 (-) // 96.77 // q13.3
211716_x_at	2.46399	1.301	2.46399	up	ARHGDIA	396	0006916 // anti-apoptosis // traceable author statement /// 0006928 // cellular component movement // traceable author statement /// 0007162 // negative regulation of cell adhesion // traceable author statement /// 0007266 // Rho protein signal transduction // inferred from electronic annotation /// 0007266 // Rho protein signal transduction // traceable author statement /// 0032880 // regulation…	0001772 // immunological synapse // inferred from electronic annotation /// 0005737 // cytoplasm // inferred from electronic annotation /// 0005829 // cytosol // not recorded /// 0005856 // cytoskeleton // traceable author statement	0005094 // Rho GDP-dissociation inhibitor activity // inferred from electronic annotation /// 0005094 // Rho GDP-dissociation inhibitor activity // traceable author statement /// 0005096 // GTPase activator activity // inferred from electronic annotation /// 0005515 // protein binding // inferred from physical interaction /// 0005515 // protein binding // inferred from electronic annotation /// 0…	chr17:79825597-79829239 (-) // 96.88 // q25.3
217348_x_at	6.38192	2.67399	6.38192	up	ARHGEF15	22899	0035023 // regulation of Rho protein signal transduction // inferred from electronic annotation	0005622 // intracellular // inferred from electronic annotation	0005085 // guanyl-nucleotide exchange factor activity // inferred from electronic annotation /// 0005089 // Rho guanyl-nucleotide exchange factor activity // inferred from electronic annotation /// 0005096 // GTPase activator activity // inferred from electronic annotation	chr17:8215306-8217349 (+) // 79.19 // p13.1
226857_at	2.13465	1.094	2.13465	up	ARHGEF19	128272	0035023 // regulation of Rho protein signal transduction // inferred from electronic annotation	0005622 // intracellular // inferred from electronic annotation	0005085 // guanyl-nucleotide exchange factor activity // inferred from electronic annotation /// 0005089 // Rho guanyl-nucleotide exchange factor activity // inferred from electronic annotation /// 0005096 // GTPase activator activity // inferred from electronic annotation	chr1:16524350-16539083 (-) // 95.95 // p36.13
218501_at	2.10121	1.07122	2.10121	up	ARHGEF3	50650	0006915 // apoptosis // not recorded /// 0007266 // Rho protein signal transduction // traceable author statement /// 0008624 // induction of apoptosis by extracellular signals // not recorded /// 0035023 // regulation of Rho protein signal transduction // inferred from electronic annotation	0005622 // intracellular // inferred from direct assay /// 0005622 // intracellular // inferred from electronic annotation /// 0005737 // cytoplasm // inferred from electronic annotation /// 0005829 // cytosol // not recorded	0005085 // guanyl-nucleotide exchange factor activity // not recorded /// 0005085 // guanyl-nucleotide exchange factor activity // inferred from electronic annotation /// 0005089 // Rho guanyl-nucleotide exchange factor activity // inferred from electronic annotation /// 0005089 // Rho guanyl-nucleotide exchange factor activity // traceable author statement	chr3:56761445-56835953 (-) // 99.92 // p14.3
227717_at	4.91645	2.29762	4.91645	up	ARHGEF37	389337	0035023 // regulation of Rho protein signal transduction // inferred from electronic annotation	0005622 // intracellular // inferred from electronic annotation /// 0005737 // cytoplasm // inferred from electronic annotation	0005085 // guanyl-nucleotide exchange factor activity // inferred from electronic annotation /// 0005089 // Rho guanyl-nucleotide exchange factor activity // inferred from electronic annotation /// 0005515 // protein binding // inferred from electronic annotation	chr5:149010633-149014531 (+) // 67.64 // q32
220326_s_at	23.9723	4.5833	23.9723	up	ARHGEF40	55701	0035023 // regulation of Rho protein signal transduction // inferred from electronic annotation	0005622 // intracellular // inferred from electronic annotation /// 0005737 // cytoplasm // inferred from electronic annotation	0005085 // guanyl-nucleotide exchange factor activity // inferred from electronic annotation /// 0005089 // Rho guanyl-nucleotide exchange factor activity // inferred from electronic annotation	chr14:21551016-21557714 (+) // 100.0 // q11.2
58780_s_at	4.89057	2.29	4.89057	up	ARHGEF40	55701	0035023 // regulation of Rho protein signal transduction // inferred from electronic annotation	0005622 // intracellular // inferred from electronic annotation /// 0005737 // cytoplasm // inferred from electronic annotation	0005085 // guanyl-nucleotide exchange factor activity // inferred from electronic annotation /// 0005089 // Rho guanyl-nucleotide exchange factor activity // inferred from electronic annotation	chr14:21557336-21557703 (+) // 78.84 // q11.2
242999_at	3.87218	1.95315	3.87218	up	ARHGEF7	8874	0006915 // apoptosis // not recorded /// 0007165 // signal transduction // traceable author statement /// 0007264 // small GTPase mediated signal transduction // inferred from electronic annotation /// 0008624 // induction of apoptosis by extracellular signals // not recorded /// 0035023 // regulation of Rho protein signal transduction // inferred from electronic annotation /// 0043065 // positiv…	0005622 // intracellular // inferred from electronic annotation /// 0005737 // cytoplasm // inferred from electronic annotation /// 0005829 // cytosol // not recorded /// 0005925 // focal adhesion // inferred from electronic annotation /// 0030426 // growth cone // inferred from electronic annotation	0005085 // guanyl-nucleotide exchange factor activity // not recorded /// 0005085 // guanyl-nucleotide exchange factor activity // inferred from electronic annotation /// 0005089 // Rho guanyl-nucleotide exchange factor activity // inferred from electronic annotation /// 0005515 // protein binding // inferred from physical interaction /// 0005515 // protein binding // inferred from electronic ann…	chr13:111946532-111947538 (+) // 98.92 // q34
203263_s_at	3.0039	1.58684	3.0039	up	ARHGEF9	23229	0006915 // apoptosis // not recorded /// 0008624 // induction of apoptosis by extracellular signals // not recorded /// 0035023 // regulation of Rho protein signal transduction // inferred from electronic annotation	0005622 // intracellular // inferred from electronic annotation /// 0005737 // cytoplasm // inferred from electronic annotation /// 0005829 // cytosol // not recorded	0005085 // guanyl-nucleotide exchange factor activity // not recorded /// 0005085 // guanyl-nucleotide exchange factor activity // inferred from electronic annotation /// 0005089 // Rho guanyl-nucleotide exchange factor activity // inferred from electronic annotation	chrX:62854847-62974993 (-) // 97.44 // q11.1
1566990_x_at	3.00774	1.58868	3.00774	up	ARID1B	57492	0006350 // transcription // inferred from electronic annotation /// 0007399 // nervous system development // inferred from electronic annotation /// 0016568 // chromatin modification // inferred from electronic annotation /// 0045449 // regulation of transcription // inferred from electronic annotation /// 0048096 // chromatin-mediated maintenance of transcription // non-traceable author statement	0005622 // intracellular // inferred from electronic annotation /// 0005634 // nucleus // inferred from direct assay /// 0005634 // nucleus // inferred from electronic annotation /// 0005730 // nucleolus // inferred from direct assay /// 0005737 // cytoplasm // inferred from direct assay /// 0016514 // SWI/SNF complex // inferred from direct assay /// 0043231 // intracellular membrane-bounded org…	0003677 // DNA binding // inferred from electronic annotation /// 0003677 // DNA binding // inferred from direct assay /// 0003713 // transcription coactivator activity // non-traceable author statement /// 0005488 // binding // inferred from electronic annotation /// 0005515 // protein binding // inferred from physical interaction	chr6:157099085-157099659 (-) // 67.13 // q25.3
1566991_at	5.27906	2.40028	5.27906	up	ARID1B	57492	0006350 // transcription // inferred from electronic annotation /// 0007399 // nervous system development // inferred from electronic annotation /// 0016568 // chromatin modification // inferred from electronic annotation /// 0045449 // regulation of transcription // inferred from electronic annotation /// 0048096 // chromatin-mediated maintenance of transcription // non-traceable author statement	0005622 // intracellular // inferred from electronic annotation /// 0005634 // nucleus // inferred from direct assay /// 0005634 // nucleus // inferred from electronic annotation /// 0005730 // nucleolus // inferred from direct assay /// 0005737 // cytoplasm // inferred from direct assay /// 0016514 // SWI/SNF complex // inferred from direct assay /// 0043231 // intracellular membrane-bounded org…	0003677 // DNA binding // inferred from electronic annotation /// 0003677 // DNA binding // inferred from direct assay /// 0003713 // transcription coactivator activity // non-traceable author statement /// 0005488 // binding // inferred from electronic annotation /// 0005515 // protein binding // inferred from physical interaction	chr6:157099085-157099659 (+) // 67.13 // q25.3
205062_x_at	2.03459	1.02474	2.03459	up	ARID4A	5926	0006333 // chromatin assembly or disassembly // inferred from electronic annotation /// 0006350 // transcription // inferred from electronic annotation /// 0006366 // transcription from RNA polymerase II promoter // traceable author statement /// 0045449 // regulation of transcription // inferred from electronic annotation /// 0045892 // negative regulation of transcription, DNA-dependent // infe…	0000785 // chromatin // inferred from electronic annotation /// 0005622 // intracellular // inferred from electronic annotation /// 0005634 // nucleus // inferred from electronic annotation /// 0005634 // nucleus // inferred from direct assay /// 0005634 // nucleus // traceable author statement /// 0017053 // transcriptional repressor complex // inferred from direct assay /// 0017053 // transcrip…	0003676 // nucleic acid binding // inferred from electronic annotation /// 0003677 // DNA binding // inferred from electronic annotation /// 0003677 // DNA binding // inferred from direct assay /// 0003682 // chromatin binding // inferred from electronic annotation /// 0003700 // sequence-specific DNA binding transcription factor activity // traceable author statement /// 0016564 // transcription…	chr14:58765362-58839638 (+) // 98.78 // q23.1
242411_at	2.32378	1.21647	2.32378	up	ARL10	285598			0000166 // nucleotide binding // inferred from electronic annotation /// 0005525 // GTP binding // inferred from electronic annotation	chr5:175792574-175795927 (-) // 100.0 // q35.2
202564_x_at	2.69313	1.42928	2.69313	up	ARL2	402	0007021 // tubulin complex assembly // traceable author statement /// 0007049 // cell cycle // inferred from electronic annotation /// 0007264 // small GTPase mediated signal transduction // inferred from electronic annotation /// 0015870 // acetylcholine transport // inferred from electronic annotation	0005622 // intracellular // inferred from electronic annotation /// 0005737 // cytoplasm // inferred from electronic annotation /// 0005794 // Golgi apparatus // inferred from electronic annotation /// 0005815 // microtubule organizing center // inferred from electronic annotation /// 0005829 // cytosol // inferred from electronic annotation /// 0005856 // cytoskeleton // inferred from electronic…	0000166 // nucleotide binding // inferred from electronic annotation /// 0005095 // GTPase inhibitor activity // traceable author statement /// 0005515 // protein binding // inferred from electronic annotation /// 0005525 // GTP binding // inferred from electronic annotation	chr11:64781668-64789655 (+) // 98.67 // q13.1
213433_at	2.66256	1.41282	2.66256	up	ARL3	403	0007049 // cell cycle // inferred from electronic annotation /// 0007264 // small GTPase mediated signal transduction // inferred from electronic annotation /// 0051301 // cell division // inferred from electronic annotation	0000139 // Golgi membrane // inferred from electronic annotation /// 0005622 // intracellular // inferred from electronic annotation /// 0005634 // nucleus // inferred from electronic annotation /// 0005737 // cytoplasm // inferred from electronic annotation /// 0005794 // Golgi apparatus // inferred from electronic annotation /// 0005819 // spindle // inferred from electronic annotation /// 0005…	0000166 // nucleotide binding // inferred from electronic annotation /// 0005525 // GTP binding // inferred from electronic annotation /// 0005525 // GTP binding // traceable author statement /// 0019003 // GDP binding // inferred from electronic annotation /// 0046872 // metal ion binding // inferred from electronic annotation	chr10:104433487-104435403 (-) // 95.98 // q24.32
203586_s_at	2.9782	1.57444	2.9782	up	ARL4D	379	0007264 // small GTPase mediated signal transduction // inferred from electronic annotation /// 0009306 // protein secretion // traceable author statement	0005622 // intracellular // inferred from electronic annotation /// 0005634 // nucleus // inferred from electronic annotation /// 0005730 // nucleolus // inferred from electronic annotation	0000166 // nucleotide binding // inferred from electronic annotation /// 0003924 // GTPase activity // traceable author statement /// 0005525 // GTP binding // inferred from electronic annotation	chr17:41476384-41478308 (+) // 99.19 // q21.31
1560136_at	2.69039	1.42782	2.69039	up	ARL5C	390790	0007264 // small GTPase mediated signal transduction // inferred from electronic annotation	0005622 // intracellular // inferred from electronic annotation	0000166 // nucleotide binding // inferred from electronic annotation /// 0005525 // GTP binding // inferred from electronic annotation	chr17:37321325-37324077 (-) // 91.11 // q12
218216_x_at	2.26138	1.17721	2.26138	up	ARL6IP4	51329	0008380 // RNA splicing // traceable author statement	0005634 // nucleus // traceable author statement	0005515 // protein binding // inferred from electronic annotation	chr12:123465242-123467456 (+) // 79.1 // q24.31
220597_s_at	2.24314	1.16552	2.24314	up	ARL6IP4	51329	0008380 // RNA splicing // traceable author statement	0005634 // nucleus // traceable author statement	0005515 // protein binding // inferred from electronic annotation	chr12:123465130-123467455 (+) // 77.99 // q24.31
225347_at	8.47811	3.08374	8.47811	up	ARL8A	127829	0007049 // cell cycle // inferred from electronic annotation /// 0007059 // chromosome segregation // inferred from sequence or structural similarity /// 0007059 // chromosome segregation // inferred from electronic annotation /// 0007067 // mitosis // inferred from electronic annotation /// 0007264 // small GTPase mediated signal transduction // inferred from electronic annotation /// 0051301 //…	0005622 // intracellular // inferred from electronic annotation /// 0005737 // cytoplasm // inferred from direct assay /// 0005764 // lysosome // inferred from electronic annotation /// 0005765 // lysosomal membrane // inferred from electronic annotation /// 0005768 // endosome // inferred from electronic annotation /// 0016020 // membrane // inferred from electronic annotation /// 0030496 // mid…	0000166 // nucleotide binding // inferred from electronic annotation /// 0003924 // GTPase activity // non-traceable author statement /// 0005525 // GTP binding // inferred from direct assay /// 0005525 // GTP binding // inferred from electronic annotation /// 0043014 // alpha-tubulin binding // inferred from sequence or structural similarity /// 0048487 // beta-tubulin binding // inferred from s…	chr1:202102433-202113834 (-) // 94.76 // q32.1
219636_s_at	2.03104	1.02222	2.03104	up	ARMC9	80210			0005488 // binding // inferred from electronic annotation	chr2:232081386-232209907 (+) // 98.11 // q37.1
219637_at	3.00655	1.58811	3.00655	up	ARMC9	80210			0005488 // binding // inferred from electronic annotation	chr2:232081386-232209907 (+) // 98.11 // q37.1
218694_at	2.5745	1.36429	2.5745	up	ARMCX1	51309		0016020 // membrane // inferred from electronic annotation /// 0016021 // integral to membrane // inferred from electronic annotation	0005488 // binding // inferred from electronic annotation	chrX:100805513-100809673 (+) // 89.72 // q22.1
214749_s_at	2.95378	1.56256	2.95378	up	ARMCX6	54470	0006810 // transport // inferred from electronic annotation /// 0006887 // exocytosis // inferred from electronic annotation /// 0015031 // protein transport // inferred from electronic annotation /// 0045921 // positive regulation of exocytosis // inferred from electronic annotation	0016020 // membrane // inferred from electronic annotation /// 0016021 // integral to membrane // inferred from electronic annotation /// 0016023 // cytoplasmic membrane-bounded vesicle // inferred from electronic annotation /// 0030054 // cell junction // inferred from electronic annotation /// 0030659 // cytoplasmic vesicle membrane // inferred from electronic annotation /// 0031410 // cytoplas…	0005515 // protein binding // inferred from electronic annotation /// 0008289 // lipid binding // inferred from electronic annotation /// 0046872 // metal ion binding // inferred from electronic annotation	chrX:100852487-100853647 (+) // 62.74 // q22.1 /// chrX:100870109-100872972 (-) // 95.66 // q22.1
218221_at	2.4093	1.26861	2.4093	up	ARNT	405	0001666 // response to hypoxia // inferred from direct assay /// 0001666 // response to hypoxia // inferred from electronic annotation /// 0001892 // embryonic placenta development // inferred from electronic annotation /// 0001938 // positive regulation of endothelial cell proliferation // inferred by curator /// 0006350 // transcription // inferred from electronic annotation /// 0006351 // tran…	0005634 // nucleus // inferred from direct assay /// 0005634 // nucleus // inferred from electronic annotation /// 0005634 // nucleus // traceable author statement /// 0005667 // transcription factor complex // inferred from electronic annotation /// 0005737 // cytoplasm // inferred from electronic annotation	0003677 // DNA binding // inferred from electronic annotation /// 0003700 // sequence-specific DNA binding transcription factor activity // inferred from electronic annotation /// 0003700 // sequence-specific DNA binding transcription factor activity // traceable author statement /// 0003705 // sequence-specific enhancer binding RNA polymerase II transcription factor activity // inferred from dir…	chr1:150782569-150849175 (-) // 97.46 // q21.3
218222_x_at	6.33703	2.66381	6.33703	up	ARNT	405	0001666 // response to hypoxia // inferred from direct assay /// 0001666 // response to hypoxia // inferred from electronic annotation /// 0001892 // embryonic placenta development // inferred from electronic annotation /// 0001938 // positive regulation of endothelial cell proliferation // inferred by curator /// 0006350 // transcription // inferred from electronic annotation /// 0006351 // tran…	0005634 // nucleus // inferred from direct assay /// 0005634 // nucleus // inferred from electronic annotation /// 0005634 // nucleus // traceable author statement /// 0005667 // transcription factor complex // inferred from electronic annotation /// 0005737 // cytoplasm // inferred from electronic annotation	0003677 // DNA binding // inferred from electronic annotation /// 0003700 // sequence-specific DNA binding transcription factor activity // inferred from electronic annotation /// 0003700 // sequence-specific DNA binding transcription factor activity // traceable author statement /// 0003705 // sequence-specific enhancer binding RNA polymerase II transcription factor activity // inferred from dir…	chr1:150784317-150849098 (-) // 99.46 // q21.3
230619_at	2.65057	1.4063	2.65057	up	ARNT	405	0001666 // response to hypoxia // inferred from direct assay /// 0001666 // response to hypoxia // inferred from electronic annotation /// 0001892 // embryonic placenta development // inferred from electronic annotation /// 0001938 // positive regulation of endothelial cell proliferation // inferred by curator /// 0006350 // transcription // inferred from electronic annotation /// 0006351 // tran…	0005634 // nucleus // inferred from direct assay /// 0005634 // nucleus // inferred from electronic annotation /// 0005634 // nucleus // traceable author statement /// 0005667 // transcription factor complex // inferred from electronic annotation /// 0005737 // cytoplasm // inferred from electronic annotation	0003677 // DNA binding // inferred from electronic annotation /// 0003700 // sequence-specific DNA binding transcription factor activity // inferred from electronic annotation /// 0003700 // sequence-specific DNA binding transcription factor activity // traceable author statement /// 0003705 // sequence-specific enhancer binding RNA polymerase II transcription factor activity // inferred from dir…	chr1:150782188-150786618 (-) // 97.0 // q21.3
217817_at	2.21745	1.1489	2.21745	up	ARPC4	10093	0030041 // actin filament polymerization // inferred from electronic annotation /// 0045010 // actin nucleation // non-traceable author statement	0005737 // cytoplasm // inferred from electronic annotation /// 0005856 // cytoskeleton // inferred from electronic annotation /// 0005885 // Arp2/3 protein complex // inferred from direct assay /// 0042995 // cell projection // inferred from electronic annotation	0003779 // actin binding // inferred from electronic annotation /// 0005515 // protein binding // inferred from physical interaction /// 0030674 // protein binding, bridging // inferred from physical interaction /// 0051015 // actin filament binding // non-traceable author statement	chr3:9839341-9848785 (+) // 90.09 // p25.3
217818_s_at	2.80046	1.48566	2.80046	up	ARPC4	10093	0030041 // actin filament polymerization // inferred from electronic annotation /// 0045010 // actin nucleation // non-traceable author statement	0005737 // cytoplasm // inferred from electronic annotation /// 0005856 // cytoskeleton // inferred from electronic annotation /// 0005885 // Arp2/3 protein complex // inferred from direct assay /// 0042995 // cell projection // inferred from electronic annotation	0003779 // actin binding // inferred from electronic annotation /// 0005515 // protein binding // inferred from physical interaction /// 0030674 // protein binding, bridging // inferred from physical interaction /// 0051015 // actin filament binding // non-traceable author statement	chr3:9839341-9848178 (+) // 95.61 // p25.3
222912_at	2.09836	1.06926	2.09836	up	ARRB1	408	0002031 // G-protein coupled receptor internalization // inferred from mutant phenotype /// 0006350 // transcription // inferred from electronic annotation /// 0006366 // transcription from RNA polymerase II promoter // inferred from mutant phenotype /// 0006810 // transport // inferred from electronic annotation /// 0006892 // post-Golgi vesicle-mediated transport // not recorded /// 0007165 // …	0000785 // chromatin // inferred from direct assay /// 0005622 // intracellular // inferred from electronic annotation /// 0005624 // membrane fraction // inferred from direct assay /// 0005625 // soluble fraction // traceable author statement /// 0005634 // nucleus // inferred from direct assay /// 0005634 // nucleus // inferred from electronic annotation /// 0005737 // cytoplasm // inferred fro…	0004402 // histone acetyltransferase activity // inferred from direct assay /// 0004857 // enzyme inhibitor activity // traceable author statement /// 0005096 // GTPase activator activity // inferred from mutant phenotype /// 0005159 // insulin-like growth factor receptor binding // inferred from physical interaction /// 0005515 // protein binding // inferred from physical interaction /// 0005515…	chr11:74976498-75001084 (-) // 95.0 // q13.4
203388_at	2.297	1.19975	2.297	up	ARRB2	409	0001932 // regulation of protein phosphorylation // inferred from electronic annotation /// 0002031 // G-protein coupled receptor internalization // inferred from direct assay /// 0002031 // G-protein coupled receptor internalization // inferred from mutant phenotype /// 0002032 // desensitization of G-protein coupled receptor protein signaling pathway by arrestin // inferred from mutant phenotyp…	0005622 // intracellular // inferred from electronic annotation /// 0005634 // nucleus // inferred from direct assay /// 0005634 // nucleus // inferred from electronic annotation /// 0005737 // cytoplasm // inferred from direct assay /// 0005737 // cytoplasm // inferred from electronic annotation /// 0005829 // cytosol // not recorded /// 0005886 // plasma membrane // inferred from direct assay /…	0001664 // G-protein-coupled receptor binding // inferred from physical interaction /// 0005102 // receptor binding // inferred from physical interaction /// 0005515 // protein binding // inferred from physical interaction /// 0005515 // protein binding // inferred from electronic annotation /// 0031625 // ubiquitin protein ligase binding // inferred from physical interaction /// 0031701 // angio…	chr17:4613962-4624577 (+) // 99.8 // p13.2
204443_at	4.03355	2.01205	4.03355	up	ARSA	410	0006810 // transport // inferred from electronic annotation /// 0006836 // neurotransmitter transport // inferred from electronic annotation /// 0006914 // autophagy // inferred from electronic annotation /// 0007339 // binding of sperm to zona pellucida // inferred from electronic annotation /// 0007417 // central nervous system development // inferred from electronic annotation /// 0007584 // r…	0000299 // integral to membrane of membrane fraction // inferred from electronic annotation /// 0001669 // acrosomal vesicle // inferred from electronic annotation /// 0005615 // extracellular space // inferred from electronic annotation /// 0005737 // cytoplasm // inferred from electronic annotation /// 0005764 // lysosome // inferred from electronic annotation /// 0005764 // lysosome // traceab…	0003824 // catalytic activity // inferred from electronic annotation /// 0004065 // arylsulfatase activity // inferred from electronic annotation /// 0004065 // arylsulfatase activity // traceable author statement /// 0004098 // cerebroside-sulfatase activity // inferred from electronic annotation /// 0005215 // transporter activity // inferred from electronic annotation /// 0005509 // calcium io…	chr22:51063455-51066576 (-) // 98.87 // q13.33
206129_s_at	4.14479	2.0513	4.14479	up	ARSB	411	0006914 // autophagy // inferred from electronic annotation /// 0007040 // lysosome organization // traceable author statement /// 0007041 // lysosomal transport // traceable author statement /// 0007417 // central nervous system development // inferred from electronic annotation /// 0007584 // response to nutrient // inferred from electronic annotation /// 0008152 // metabolic process // inferre…	0005739 // mitochondrion // inferred from electronic annotation /// 0005764 // lysosome // inferred from electronic annotation /// 0005764 // lysosome // traceable author statement /// 0005791 // rough endoplasmic reticulum // inferred from electronic annotation /// 0005794 // Golgi apparatus // inferred from electronic annotation	0003824 // catalytic activity // inferred from electronic annotation /// 0003943 // N-acetylgalactosamine-4-sulfatase activity // inferred from electronic annotation /// 0004065 // arylsulfatase activity // inferred from electronic annotation /// 0004065 // arylsulfatase activity // traceable author statement /// 0008484 // sulfuric ester hydrolase activity // inferred from electronic annotation …	chr5:78075600-78281610 (-) // 91.54 // q14.1
206831_s_at	2.25917	1.1758	2.25917	up	ARSD	414	0008152 // metabolic process // inferred from electronic annotation	0005764 // lysosome // inferred from electronic annotation	0003824 // catalytic activity // inferred from electronic annotation /// 0004065 // arylsulfatase activity // traceable author statement /// 0008484 // sulfuric ester hydrolase activity // inferred from electronic annotation /// 0016787 // hydrolase activity // inferred from electronic annotation /// 0046872 // metal ion binding // inferred from electronic annotation	chrX:2825231-2847392 (-) // 97.53 // p22.33
223695_s_at	2.5654	1.35918	2.5654	up	ARSD	414	0008152 // metabolic process // inferred from electronic annotation	0005764 // lysosome // inferred from electronic annotation	0003824 // catalytic activity // inferred from electronic annotation /// 0004065 // arylsulfatase activity // traceable author statement /// 0008484 // sulfuric ester hydrolase activity // inferred from electronic annotation /// 0016787 // hydrolase activity // inferred from electronic annotation /// 0046872 // metal ion binding // inferred from electronic annotation	chr1:101455618-101491309 (-) // 45.48 // p21.2 /// chrX:2822961-2824195 (-) // 31.7 // p22.33
225280_x_at	2.36372	1.24106	2.36372	up	ARSD	414	0008152 // metabolic process // inferred from electronic annotation	0005764 // lysosome // inferred from electronic annotation	0003824 // catalytic activity // inferred from electronic annotation /// 0004065 // arylsulfatase activity // traceable author statement /// 0008484 // sulfuric ester hydrolase activity // inferred from electronic annotation /// 0016787 // hydrolase activity // inferred from electronic annotation /// 0046872 // metal ion binding // inferred from electronic annotation	chrX:2822016-2823414 (-) // 81.45 // p22.33
225286_at	2.39667	1.26103	2.39667	up	ARSD	414	0008152 // metabolic process // inferred from electronic annotation	0005764 // lysosome // inferred from electronic annotation	0003824 // catalytic activity // inferred from electronic annotation /// 0004065 // arylsulfatase activity // traceable author statement /// 0008484 // sulfuric ester hydrolase activity // inferred from electronic annotation /// 0016787 // hydrolase activity // inferred from electronic annotation /// 0046872 // metal ion binding // inferred from electronic annotation	chrX:2822016-2823414 (-) // 81.45 // p22.33
230131_x_at	2.34458	1.22933	2.34458	up	ARSD	414	0008152 // metabolic process // inferred from electronic annotation	0005764 // lysosome // inferred from electronic annotation	0003824 // catalytic activity // inferred from electronic annotation /// 0004065 // arylsulfatase activity // traceable author statement /// 0008484 // sulfuric ester hydrolase activity // inferred from electronic annotation /// 0016787 // hydrolase activity // inferred from electronic annotation /// 0046872 // metal ion binding // inferred from electronic annotation	chrX:2822961-2823437 (-) // 96.88 // p22.33
232423_at	2.79644	1.48359	2.79644	up	ARSD	414	0008152 // metabolic process // inferred from electronic annotation	0005764 // lysosome // inferred from electronic annotation	0003824 // catalytic activity // inferred from electronic annotation /// 0004065 // arylsulfatase activity // traceable author statement /// 0008484 // sulfuric ester hydrolase activity // inferred from electronic annotation /// 0016787 // hydrolase activity // inferred from electronic annotation /// 0046872 // metal ion binding // inferred from electronic annotation	chrX:2824196-2847390 (-) // 69.57 // p22.33
205894_at	7.34745	2.87724	7.34745	up	ARSE	415	0001501 // skeletal system development // traceable author statement /// 0008152 // metabolic process // inferred from electronic annotation	0005794 // Golgi apparatus // inferred from electronic annotation /// 0005795 // Golgi stack // inferred from electronic annotation	0003824 // catalytic activity // inferred from electronic annotation /// 0004065 // arylsulfatase activity // traceable author statement /// 0008484 // sulfuric ester hydrolase activity // inferred from electronic annotation /// 0016787 // hydrolase activity // inferred from electronic annotation /// 0046872 // metal ion binding // inferred from electronic annotation	chrX:2852851-2882311 (-) // 99.95 // p22.33
1569132_s_at	6.00583	2.58636	6.00583	up	ARSK	153642	0008152 // metabolic process // inferred from electronic annotation	0005576 // extracellular region // inferred from electronic annotation	0003824 // catalytic activity // inferred from electronic annotation /// 0004065 // arylsulfatase activity // traceable author statement /// 0008484 // sulfuric ester hydrolase activity // inferred from electronic annotation /// 0016787 // hydrolase activity // inferred from electronic annotation /// 0046872 // metal ion binding // inferred from electronic annotation	chr5:94890867-94892743 (+) // 46.61 // q15
207919_at	2.90961	1.54083	2.90961	up	ART1	417	0006471 // protein ADP-ribosylation // inferred from electronic annotation /// 0006471 // protein ADP-ribosylation // traceable author statement	0005886 // plasma membrane // non-traceable author statement /// 0005887 // integral to plasma membrane // traceable author statement /// 0009986 // cell surface // inferred from electronic annotation /// 0016020 // membrane // inferred from electronic annotation /// 0016529 // sarcoplasmic reticulum // inferred from electronic annotation /// 0031225 // anchored to membrane // inferred from elect…	0003950 // NAD+ ADP-ribosyltransferase activity // inferred from electronic annotation /// 0003950 // NAD+ ADP-ribosyltransferase activity // traceable author statement /// 0003956 // NAD(P)+-protein-arginine ADP-ribosyltransferase activity // inferred from electronic annotation /// 0016740 // transferase activity // inferred from electronic annotation /// 0016757 // transferase activity, transfe…	chr11:3666360-3685646 (+) // 94.3 // p15.4
205784_x_at	2.33924	1.22604	2.33924	up	ARVCF	421	0007155 // cell adhesion // inferred from electronic annotation /// 0007155 // cell adhesion // traceable author statement /// 0007275 // multicellular organismal development // traceable author statement	0005622 // intracellular // traceable author statement /// 0005634 // nucleus // inferred from electronic annotation /// 0005737 // cytoplasm // inferred from electronic annotation /// 0005886 // plasma membrane // inferred from electronic annotation	0005488 // binding // inferred from electronic annotation /// 0005515 // protein binding // inferred from physical interaction /// 0005515 // protein binding // inferred from electronic annotation	chr22:19957420-20004309 (-) // 98.98 // q11.21
222236_s_at	5.13964	2.36167	5.13964	up	ASAP3	55616	0032312 // regulation of ARF GTPase activity // inferred from electronic annotation	0005737 // cytoplasm // inferred from electronic annotation	0008060 // ARF GTPase activator activity // inferred from electronic annotation /// 0008270 // zinc ion binding // inferred from electronic annotation /// 0046872 // metal ion binding // inferred from electronic annotation	chr1:23755059-23765705 (-) // 98.37 // p36.12
237785_at	2.94277	1.55718	2.94277	up	ASB14	142686				chr3:57314118-57314585 (+) // 78.03 // p14.3
218841_at	2.61114	1.38468	2.61114	up	ASB8	140461	0023034 // intracellular signaling pathway // inferred from electronic annotation	0005634 // nucleus // inferred from direct assay /// 0005737 // cytoplasm // inferred from direct assay /// 0005737 // cytoplasm // inferred from electronic annotation		chr12:48542465-48551285 (-) // 80.99 // q13.11
205673_s_at	4.0386	2.01386	4.0386	up	ASB9	140462				chrX:15262110-15288183 (-) // 95.8 // p22.2
215684_s_at	2.14643	1.10194	2.14643	up	ASCC2	84164	0006350 // transcription // inferred from electronic annotation /// 0045449 // regulation of transcription // inferred from electronic annotation			chr22:30184602-30209523 (-) // 99.19 // q12.2
213768_s_at	5.40658	2.43472	5.40658	up	ASCL1	429	0001764 // neuron migration // inferred from electronic annotation /// 0003359 // noradrenergic neuron fate commitment // inferred from mutant phenotype /// 0006350 // transcription // inferred from electronic annotation /// 0007219 // Notch signaling pathway // inferred from direct assay /// 0007219 // Notch signaling pathway // inferred from electronic annotation /// 0007275 // multicellular or…	0005634 // nucleus // inferred from direct assay /// 0005634 // nucleus // inferred from electronic annotation /// 0043025 // neuronal cell body // inferred from electronic annotation	0003677 // DNA binding // inferred from electronic annotation /// 0003690 // double-stranded DNA binding // inferred from electronic annotation /// 0003700 // sequence-specific DNA binding transcription factor activity // inferred from direct assay /// 0003700 // sequence-specific DNA binding transcription factor activity // inferred from electronic annotation /// 0005515 // protein binding // in…	chr12:103352136-103353772 (+) // 82.91 // q23.2
229215_at	5.6596	2.5007	5.6596	up	ASCL2	430	0001666 // response to hypoxia // inferred from expression pattern /// 0001701 // in utero embryonic development // inferred from electronic annotation /// 0001890 // placenta development // non-traceable author statement /// 0006355 // regulation of transcription, DNA-dependent // non-traceable author statement /// 0006357 // regulation of transcription from RNA polymerase II promoter // inferre…	0005634 // nucleus // inferred from direct assay /// 0005634 // nucleus // non-traceable author statement /// 0005634 // nucleus // inferred from electronic annotation /// 0005737 // cytoplasm // inferred from direct assay	0003677 // DNA binding // inferred from electronic annotation /// 0003700 // sequence-specific DNA binding transcription factor activity // non-traceable author statement /// 0003700 // sequence-specific DNA binding transcription factor activity // inferred from electronic annotation /// 0030528 // transcription regulator activity // inferred from direct assay /// 0030528 // transcription regulat…	chr11:2289727-2290313 (-) // 97.18 // p15.5
206130_s_at	2.13215	1.09231	2.13215	up	ASGR2	433	0006897 // endocytosis // inferred from electronic annotation /// 0007166 // cell surface receptor linked signaling pathway // traceable author statement /// 0009100 // glycoprotein metabolic process // inferred from electronic annotation /// 0031647 // regulation of protein stability // inferred from electronic annotation /// 0055088 // lipid homeostasis // inferred from electronic annotation	0016020 // membrane // inferred from electronic annotation /// 0016021 // integral to membrane // inferred from electronic annotation	0004872 // receptor activity // inferred from electronic annotation /// 0004873 // asialoglycoprotein receptor activity // traceable author statement /// 0005488 // binding // inferred from electronic annotation /// 0005515 // protein binding // inferred from physical interaction /// 0005529 // sugar binding // inferred from electronic annotation	chr17:7004640-7017983 (-) // 94.65 // p13.1
204608_at	2.47872	1.3096	2.47872	up	ASL	435	0000050 // urea cycle // inferred from electronic annotation /// 0006526 // arginine biosynthetic process // inferred from electronic annotation /// 0006527 // arginine catabolic process // traceable author statement /// 0008652 // cellular amino acid biosynthetic process // inferred from electronic annotation /// 0042450 // arginine biosynthetic process via ornithine // inferred from electronic …	0005737 // cytoplasm // traceable author statement	0003824 // catalytic activity // inferred from electronic annotation /// 0004056 // argininosuccinate lyase activity // inferred from electronic annotation /// 0004056 // argininosuccinate lyase activity // traceable author statement /// 0016829 // lyase activity // inferred from electronic annotation	chr7:65540817-65557937 (+) // 99.67 // q11.21
36553_at	2.02994	1.02144	2.02994	up	ASMTL	8623	0030187 // melatonin biosynthetic process // traceable author statement	0005737 // cytoplasm // inferred from electronic annotation	0008168 // methyltransferase activity // inferred from electronic annotation /// 0008171 // O-methyltransferase activity // inferred from electronic annotation /// 0016740 // transferase activity // inferred from electronic annotation /// 0017096 // acetylserotonin O-methyltransferase activity // non-traceable author statement	chrX:1522033-1531731 (-) // 54.26 // p22.33 /// chrY:1472033-1481731 (-) // 54.26 // p11.32
241354_at	4.14882	2.0527	4.14882	up	ASMTL-AS	80161				chrX:1531754-1532584 (+) // 52.83 // p22.33 /// chrY:1481754-1482584 (+) // 52.83 // p11.32
205047_s_at	3.65471	1.86976	3.65471	up	ASNS	440	0001889 // liver development // inferred from electronic annotation /// 0006520 // cellular amino acid metabolic process // inferred from electronic annotation /// 0006529 // asparagine biosynthetic process // inferred by curator /// 0006529 // asparagine biosynthetic process // inferred from direct assay /// 0006529 // asparagine biosynthetic process // inferred from electronic annotation /// 00…	0005625 // soluble fraction // inferred from direct assay /// 0005625 // soluble fraction // inferred from electronic annotation /// 0005829 // cytosol // not recorded	0000166 // nucleotide binding // inferred from electronic annotation /// 0004066 // asparagine synthase (glutamine-hydrolyzing) activity // not recorded /// 0004066 // asparagine synthase (glutamine-hydrolyzing) activity // inferred from direct assay /// 0004066 // asparagine synthase (glutamine-hydrolyzing) activity // inferred from electronic annotation /// 0005524 // ATP binding // inferred fr…	chr7:97481442-97501783 (-) // 99.75 // q21.3
1557226_a_at	2.1624	1.11264	2.1624	up	ASPG	374569	0006520 // cellular amino acid metabolic process // inferred from electronic annotation /// 0016042 // lipid catabolic process // inferred from electronic annotation		0003847 // 1-alkyl-2-acetylglycerophosphocholine esterase activity // inferred from electronic annotation /// 0004067 // asparaginase activity // inferred from electronic annotation /// 0004622 // lysophospholipase activity // inferred from electronic annotation /// 0016787 // hydrolase activity // inferred from electronic annotation	chr14:104552046-104573574 (+) // 99.71 // q32.33
1553997_a_at	2.45595	1.29628	2.45595	up	ASPHD1	253982	0018193 // peptidyl-amino acid modification // inferred from electronic annotation /// 0055114 // oxidation reduction // inferred from electronic annotation	0016020 // membrane // inferred from electronic annotation /// 0016021 // integral to membrane // inferred from electronic annotation /// 0030176 // integral to endoplasmic reticulum membrane // inferred from electronic annotation	0004597 // peptide-aspartate beta-dioxygenase activity // inferred from electronic annotation /// 0016491 // oxidoreductase activity // inferred from electronic annotation /// 0016702 // oxidoreductase activity, acting on single donors with incorporation of molecular oxygen, incorporation of two atoms of oxygen // inferred from electronic annotation	chr16:29912041-29917375 (+) // 82.26 // p11.2
227014_at	3.70728	1.89036	3.70728	up	ASPHD2	57168	0018193 // peptidyl-amino acid modification // inferred from electronic annotation /// 0055114 // oxidation reduction // inferred from electronic annotation	0016020 // membrane // inferred from electronic annotation /// 0016021 // integral to membrane // inferred from electronic annotation /// 0030176 // integral to endoplasmic reticulum membrane // inferred from electronic annotation	0004597 // peptide-aspartate beta-dioxygenase activity // inferred from electronic annotation /// 0016491 // oxidoreductase activity // inferred from electronic annotation /// 0016702 // oxidoreductase activity, acting on single donors with incorporation of molecular oxygen, incorporation of two atoms of oxygen // inferred from electronic annotation	chr22:26829362-26840981 (+) // 98.71 // q12.1
218908_at	2.37627	1.2487	2.37627	up	ASPSCR1	79058		0012505 // endomembrane system // inferred from electronic annotation /// 0016020 // membrane // inferred from electronic annotation	0005515 // protein binding // inferred from physical interaction	chr17:79935500-79975280 (+) // 95.68 // q25.3
218857_s_at	3.0105	1.59	3.0105	up	ASRGL1	80150	0033345 // asparagine catabolic process via L-aspartate // inferred from sequence or structural similarity /// 0033345 // asparagine catabolic process via L-aspartate // inferred from electronic annotation	0005737 // cytoplasm // inferred from sequence or structural similarity /// 0005737 // cytoplasm // inferred from electronic annotation	0003948 // N4-(beta-N-acetylglucosaminyl)-L-asparaginase activity // inferred from sequence or structural similarity /// 0003948 // N4-(beta-N-acetylglucosaminyl)-L-asparaginase activity // inferred from electronic annotation /// 0004067 // asparaginase activity // inferred from electronic annotation /// 0016787 // hydrolase activity // inferred from electronic annotation	chr11:62123795-62160040 (+) // 61.38 // q12.3
222764_at	2.2631	1.1783	2.2631	up	ASRGL1	80150	0033345 // asparagine catabolic process via L-aspartate // inferred from sequence or structural similarity /// 0033345 // asparagine catabolic process via L-aspartate // inferred from electronic annotation	0005737 // cytoplasm // inferred from sequence or structural similarity /// 0005737 // cytoplasm // inferred from electronic annotation	0003948 // N4-(beta-N-acetylglucosaminyl)-L-asparaginase activity // inferred from sequence or structural similarity /// 0003948 // N4-(beta-N-acetylglucosaminyl)-L-asparaginase activity // inferred from electronic annotation /// 0004067 // asparaginase activity // inferred from electronic annotation /// 0016787 // hydrolase activity // inferred from electronic annotation	chr11:62123795-62160887 (+) // 74.01 // q12.3
207076_s_at	13.1797	3.72024	13.1797	up	ASS1	445	0000050 // urea cycle // traceable author statement /// 0000050 // urea cycle // inferred from electronic annotation /// 0000053 // argininosuccinate metabolic process // inferred from electronic annotation /// 0001822 // kidney development // inferred from electronic annotation /// 0001889 // liver development // inferred from electronic annotation /// 0006526 // arginine biosynthetic process //…	0005737 // cytoplasm // inferred from electronic annotation /// 0005737 // cytoplasm // traceable author statement /// 0005741 // mitochondrial outer membrane // inferred from electronic annotation /// 0005783 // endoplasmic reticulum // inferred from electronic annotation	0000166 // nucleotide binding // inferred from electronic annotation /// 0004055 // argininosuccinate synthase activity // inferred from electronic annotation /// 0005515 // protein binding // inferred from physical interaction /// 0005524 // ATP binding // inferred from electronic annotation /// 0016874 // ligase activity // inferred from electronic annotation	chr12:33138705-33140235 (+) // 91.15 // p11.21 /// chr5:53154920-53156462 (+) // 92.88 // q11.2 /// chr9:133325657-133376641 (+) // 98.14 // q34.11 /// chr6:25023245-25024786 (-) // 92.05 // p22.3 /// chr7:21259596-21261122 (-) // 90.51 // p15.3
209693_at	7.11508	2.83088	7.11508	up	ASTN2	23245		0016020 // membrane // inferred from electronic annotation /// 0016021 // integral to membrane // inferred from electronic annotation		chr9:119187506-119976973 (-) // 99.24 // q33.1
215407_s_at	2.60761	1.38273	2.60761	up	ASTN2	23245		0016020 // membrane // inferred from electronic annotation /// 0016021 // integral to membrane // inferred from electronic annotation		chr9:119187506-119449513 (-) // 94.1 // q33.1
232838_at	3.15556	1.6579	3.15556	up	ASXL3	80816	0006350 // transcription // inferred from electronic annotation /// 0045449 // regulation of transcription // inferred from electronic annotation	0005634 // nucleus // inferred from electronic annotation	0046872 // metal ion binding // inferred from electronic annotation	chr18:31319818-31323526 (+) // 94.39 // q12.1
200779_at	2.0957	1.06743	2.0957	up	ATF4	468	0006094 // gluconeogenesis // inferred from sequence or structural similarity /// 0006094 // gluconeogenesis // inferred from electronic annotation /// 0006350 // transcription // inferred from electronic annotation /// 0006355 // regulation of transcription, DNA-dependent // inferred from sequence or structural similarity /// 0006355 // regulation of transcription, DNA-dependent // inferred from…	0005634 // nucleus // inferred from direct assay /// 0005634 // nucleus // inferred from sequence or structural similarity /// 0005634 // nucleus // inferred from electronic annotation /// 0005737 // cytoplasm // inferred from sequence or structural similarity /// 0005737 // cytoplasm // inferred from electronic annotation /// 0005886 // plasma membrane // inferred from electronic annotation /// …	0003677 // DNA binding // inferred from direct assay /// 0003677 // DNA binding // inferred from sequence or structural similarity /// 0003677 // DNA binding // inferred from electronic annotation /// 0003700 // sequence-specific DNA binding transcription factor activity // traceable author statement /// 0003700 // sequence-specific DNA binding transcription factor activity // inferred from elect…	chr22:39916568-39918685 (+) // 98.41 // q13.1
235160_at	4.60083	2.20189	4.60083	up	ATF7	11016	0006350 // transcription // inferred from electronic annotation /// 0006355 // regulation of transcription, DNA-dependent // inferred from direct assay /// 0006355 // regulation of transcription, DNA-dependent // inferred from electronic annotation /// 0044419 // interspecies interaction between organisms // inferred from electronic annotation /// 0045449 // regulation of transcription // inferre…	0005622 // intracellular // inferred from electronic annotation /// 0005634 // nucleus // inferred from direct assay /// 0005634 // nucleus // non-traceable author statement /// 0005634 // nucleus // inferred from electronic annotation /// 0005654 // nucleoplasm // inferred from electronic annotation /// 0005737 // cytoplasm // inferred from direct assay /// 0034399 // nuclear periphery // inferr…	0003676 // nucleic acid binding // inferred from electronic annotation /// 0003677 // DNA binding // inferred from electronic annotation /// 0003700 // sequence-specific DNA binding transcription factor activity // inferred from electronic annotation /// 0003700 // sequence-specific DNA binding transcription factor activity // non-traceable author statement /// 0005515 // protein binding // infer…	chr12:53907469-53909429 (-) // 99.82 // q13.13
207774_at	5.07091	2.34225	5.07091	up	ATG10	83734	0006497 // protein lipidation // inferred from sequence or structural similarity /// 0006497 // protein lipidation // inferred from electronic annotation /// 0006810 // transport // inferred from electronic annotation /// 0006914 // autophagy // inferred from mutant phenotype /// 0006914 // autophagy // inferred from electronic annotation /// 0015031 // protein transport // inferred from electron…	0005622 // intracellular // inferred from direct assay /// 0005737 // cytoplasm // inferred from electronic annotation	0005515 // protein binding // inferred from physical interaction /// 0005515 // protein binding // inferred from electronic annotation /// 0016874 // ligase activity // inferred from electronic annotation /// 0019777 // Atg12 ligase activity // inferred from sequence or structural similarity	chr5:81267843-81354425 (+) // 35.67 // q14.1
223677_at	3.19062	1.67384	3.19062	up	ATG10	83734	0006497 // protein lipidation // inferred from sequence or structural similarity /// 0006497 // protein lipidation // inferred from electronic annotation /// 0006810 // transport // inferred from electronic annotation /// 0006914 // autophagy // inferred from mutant phenotype /// 0006914 // autophagy // inferred from electronic annotation /// 0015031 // protein transport // inferred from electron…	0005622 // intracellular // inferred from direct assay /// 0005737 // cytoplasm // inferred from electronic annotation	0005515 // protein binding // inferred from physical interaction /// 0005515 // protein binding // inferred from electronic annotation /// 0016874 // ligase activity // inferred from electronic annotation /// 0019777 // Atg12 ligase activity // inferred from sequence or structural similarity	chr5:81283156-81550608 (+) // 69.83 // q14.1
203363_s_at	2.07431	1.05263	2.07431	up	ATG13	9776	0000045 // autophagic vacuole assembly // inferred from mutant phenotype /// 0000045 // autophagic vacuole assembly // inferred from electronic annotation /// 0006914 // autophagy // inferred from electronic annotation	0000407 // pre-autophagosomal structure // inferred from sequence or structural similarity /// 0000407 // pre-autophagosomal structure // inferred from electronic annotation /// 0005737 // cytoplasm // inferred from electronic annotation /// 0005829 // cytosol // inferred from electronic annotation /// 0070969 // ULK1-ATG13-FIP200 complex // inferred from physical interaction /// 0070969 // ULK1-…	0005515 // protein binding // inferred from physical interaction /// 0005515 // protein binding // inferred from electronic annotation	chr11:46639102-46696367 (+) // 99.68 // p11.2
209021_x_at	2.95018	1.56081	2.95018	up	ATG13	9776	0000045 // autophagic vacuole assembly // inferred from mutant phenotype /// 0000045 // autophagic vacuole assembly // inferred from electronic annotation /// 0006914 // autophagy // inferred from electronic annotation	0000407 // pre-autophagosomal structure // inferred from sequence or structural similarity /// 0000407 // pre-autophagosomal structure // inferred from electronic annotation /// 0005737 // cytoplasm // inferred from electronic annotation /// 0005829 // cytosol // inferred from electronic annotation /// 0070969 // ULK1-ATG13-FIP200 complex // inferred from physical interaction /// 0070969 // ULK1-…	0005515 // protein binding // inferred from physical interaction /// 0005515 // protein binding // inferred from electronic annotation	chr11:46639396-46694713 (+) // 97.04 // p11.2
213300_at	2.17171	1.11883	2.17171	up	ATG2A	23130				chr11:64662018-64684681 (-) // 99.43 // q13.1
1559485_at	3.53358	1.82113	3.53358	up	ATG2B	55102				chr14:96783581-96829678 (-) // 97.66 // q32.2
223340_at	3.75366	1.9083	3.75366	up	ATL1	51062	0007029 // endoplasmic reticulum organization // inferred from direct assay /// 0007409 // axonogenesis // inferred from sequence or structural similarity /// 0008219 // cell death // inferred from electronic annotation /// 0051260 // protein homooligomerization // inferred from direct assay	0000137 // Golgi cis cisterna // inferred from sequence or structural similarity /// 0000139 // Golgi membrane // inferred from electronic annotation /// 0005783 // endoplasmic reticulum // inferred from direct assay /// 0005783 // endoplasmic reticulum // inferred from electronic annotation /// 0005789 // endoplasmic reticulum membrane // inferred from sequence or structural similarity /// 00057…	0000166 // nucleotide binding // inferred from electronic annotation /// 0003924 // GTPase activity // inferred from direct assay /// 0003924 // GTPase activity // inferred from electronic annotation /// 0005515 // protein binding // inferred from physical interaction /// 0005525 // GTP binding // inferred from sequence or structural similarity /// 0005525 // GTP binding // inferred from electron…	chr14:51054749-51099390 (+) // 98.45 // q22.1
238777_x_at	2.3739	1.24726	2.3739	up	ATMIN	23300	0006974 // response to DNA damage stimulus // inferred from electronic annotation	0005622 // intracellular // inferred from electronic annotation /// 0005634 // nucleus // inferred from electronic annotation	0008270 // zinc ion binding // inferred from electronic annotation /// 0046872 // metal ion binding // inferred from electronic annotation	chr3:195730056-195731964 (+) // 44.32 // q29
1558706_a_at	3.34831	1.74343	3.34831	up	ATOH8	84913	0006350 // transcription // inferred from electronic annotation /// 0007275 // multicellular organismal development // inferred from electronic annotation /// 0007399 // nervous system development // inferred from electronic annotation /// 0030154 // cell differentiation // inferred from electronic annotation /// 0045449 // regulation of transcription // inferred from electronic annotation	0005634 // nucleus // inferred from electronic annotation	0003677 // DNA binding // inferred from electronic annotation /// 0030528 // transcription regulator activity // inferred from electronic annotation	chr2:85981769-86002336 (+) // 87.21 // p11.2
203454_s_at	2.24797	1.16862	2.24797	up	ATOX1	475	0006810 // transport // inferred from electronic annotation /// 0006811 // ion transport // inferred from electronic annotation /// 0006825 // copper ion transport // traceable author statement /// 0006825 // copper ion transport // inferred from electronic annotation /// 0006878 // cellular copper ion homeostasis // inferred from electronic annotation /// 0006878 // cellular copper ion homeostas…	0005829 // cytosol // traceable author statement	0005507 // copper ion binding // inferred from direct assay /// 0005507 // copper ion binding // inferred from electronic annotation /// 0016530 // metallochaperone activity // traceable author statement /// 0016531 // copper chaperone activity // inferred from direct assay /// 0032767 // copper-dependent protein binding // inferred from physical interaction /// 0046872 // metal ion binding // in…	chr5:151122383-151131341 (-) // 76.29 // q33.1
226785_at	5.26198	2.39561	5.26198	up	ATP11C	286410	0006754 // ATP biosynthetic process // inferred from electronic annotation /// 0008152 // metabolic process // inferred from electronic annotation /// 0015914 // phospholipid transport // inferred from electronic annotation	0016020 // membrane // inferred from electronic annotation /// 0016021 // integral to membrane // inferred from electronic annotation	0000166 // nucleotide binding // inferred from electronic annotation /// 0000287 // magnesium ion binding // inferred from electronic annotation /// 0003824 // catalytic activity // inferred from electronic annotation /// 0004012 // phospholipid-translocating ATPase activity // inferred from electronic annotation /// 0005524 // ATP binding // inferred from electronic annotation /// 0015662 // ATP…	chrX:138808504-138809771 (-) // 96.64 // q27.1
236623_at	7.7912	2.96185	7.7912	up	ATP1A1OS	84852				chr1:116947335-116948035 (-) // 75.95 // p13.1
203295_s_at	6.01035	2.58745	6.01035	up	ATP1A2	477	0001504 // neurotransmitter uptake // inferred from electronic annotation /// 0002026 // regulation of the force of heart contraction // inferred from electronic annotation /// 0002087 // regulation of respiratory gaseous exchange by neurological system process // inferred from electronic annotation /// 0006754 // ATP biosynthetic process // inferred from electronic annotation /// 0006810 // tran…	0005624 // membrane fraction // inferred from electronic annotation /// 0005737 // cytoplasm // inferred from direct assay /// 0005768 // endosome // inferred from electronic annotation /// 0005792 // microsome // inferred from electronic annotation /// 0005886 // plasma membrane // inferred from direct assay /// 0005886 // plasma membrane // inferred from electronic annotation /// 0005890 // sod…	0000166 // nucleotide binding // inferred from electronic annotation /// 0003824 // catalytic activity // inferred from electronic annotation /// 0005391 // sodium:potassium-exchanging ATPase activity // inferred from mutant phenotype /// 0005391 // sodium:potassium-exchanging ATPase activity // inferred from electronic annotation /// 0005515 // protein binding // inferred from electronic annotat…	chr1:160085547-160113453 (+) // 87.65 // q23.2
205444_at	2.75588	1.46251	2.75588	up	ATP2A1	487	0006200 // ATP catabolic process // inferred from sequence or structural similarity /// 0006754 // ATP biosynthetic process // inferred from electronic annotation /// 0006810 // transport // inferred from electronic annotation /// 0006811 // ion transport // inferred from electronic annotation /// 0006812 // cation transport // inferred from electronic annotation /// 0006816 // calcium ion transp…	0005783 // endoplasmic reticulum // inferred from electronic annotation /// 0005789 // endoplasmic reticulum membrane // inferred from direct assay /// 0005789 // endoplasmic reticulum membrane // inferred from electronic annotation /// 0005792 // microsome // inferred from mutant phenotype /// 0005793 // ER-Golgi intermediate compartment // inferred from sequence or structural similarity /// 001…	0000166 // nucleotide binding // inferred from electronic annotation /// 0003824 // catalytic activity // inferred from electronic annotation /// 0005388 // calcium-transporting ATPase activity // inferred from direct assay /// 0005388 // calcium-transporting ATPase activity // inferred from electronic annotation /// 0005509 // calcium ion binding // inferred from mutant phenotype /// 0005509 // …	chr16:28889992-28915560 (+) // 99.97 // p11.2
207522_s_at	11.7414	3.55353	11.7414	up	ATP2A3	489	0006754 // ATP biosynthetic process // inferred from electronic annotation /// 0006810 // transport // traceable author statement /// 0006810 // transport // inferred from electronic annotation /// 0006811 // ion transport // inferred from electronic annotation /// 0006812 // cation transport // inferred from electronic annotation /// 0006816 // calcium ion transport // traceable author statement…	0005634 // nucleus // inferred from electronic annotation /// 0005783 // endoplasmic reticulum // inferred from direct assay /// 0005783 // endoplasmic reticulum // inferred from electronic annotation /// 0005789 // endoplasmic reticulum membrane // inferred from electronic annotation /// 0016020 // membrane // inferred from electronic annotation /// 0016021 // integral to membrane // inferred fr…	0000166 // nucleotide binding // inferred from electronic annotation /// 0003824 // catalytic activity // inferred from electronic annotation /// 0005388 // calcium-transporting ATPase activity // inferred from electronic annotation /// 0005388 // calcium-transporting ATPase activity // traceable author statement /// 0005515 // protein binding // inferred from physical interaction /// 0005524 // …	chr17:3827168-3867591 (-) // 99.8 // p13.2
213036_x_at	9.02951	3.17465	9.02951	up	ATP2A3	489	0006754 // ATP biosynthetic process // inferred from electronic annotation /// 0006810 // transport // traceable author statement /// 0006810 // transport // inferred from electronic annotation /// 0006811 // ion transport // inferred from electronic annotation /// 0006812 // cation transport // inferred from electronic annotation /// 0006816 // calcium ion transport // traceable author statement…	0005634 // nucleus // inferred from electronic annotation /// 0005783 // endoplasmic reticulum // inferred from direct assay /// 0005783 // endoplasmic reticulum // inferred from electronic annotation /// 0005789 // endoplasmic reticulum membrane // inferred from electronic annotation /// 0016020 // membrane // inferred from electronic annotation /// 0016021 // integral to membrane // inferred fr…	0000166 // nucleotide binding // inferred from electronic annotation /// 0003824 // catalytic activity // inferred from electronic annotation /// 0005388 // calcium-transporting ATPase activity // inferred from electronic annotation /// 0005388 // calcium-transporting ATPase activity // traceable author statement /// 0005515 // protein binding // inferred from physical interaction /// 0005524 // …	chr17:3827162-3867736 (-) // 97.79 // p13.2
207139_at	4.57835	2.19483	4.57835	up	ATP4A	495	0006754 // ATP biosynthetic process // inferred from electronic annotation /// 0006810 // transport // traceable author statement /// 0006810 // transport // inferred from electronic annotation /// 0006811 // ion transport // inferred from electronic annotation /// 0006812 // cation transport // inferred from electronic annotation /// 0006813 // potassium ion transport // inferred from electronic…	0005886 // plasma membrane // inferred from electronic annotation /// 0005887 // integral to plasma membrane // traceable author statement /// 0016020 // membrane // inferred from electronic annotation /// 0016021 // integral to membrane // inferred from electronic annotation /// 0016324 // apical plasma membrane // inferred from electronic annotation	0000166 // nucleotide binding // inferred from electronic annotation /// 0000287 // magnesium ion binding // inferred from electronic annotation /// 0003824 // catalytic activity // inferred from electronic annotation /// 0005524 // ATP binding // inferred from electronic annotation /// 0008900 // hydrogen:potassium-exchanging ATPase activity // inferred from electronic annotation /// 0008900 // …	chr19:36041098-36054561 (-) // 99.16 // q13.12
203926_x_at	2.85769	1.51485	2.85769	up	ATP5D	513	0006119 // oxidative phosphorylation // non-traceable author statement /// 0006172 // ADP biosynthetic process // inferred from electronic annotation /// 0006200 // ATP catabolic process // non-traceable author statement /// 0006200 // ATP catabolic process // inferred from electronic annotation /// 0006754 // ATP biosynthetic process // non-traceable author statement /// 0006754 // ATP biosynthe…	0000275 // mitochondrial proton-transporting ATP synthase complex, catalytic core F(1) // non-traceable author statement /// 0000275 // mitochondrial proton-transporting ATP synthase complex, catalytic core F(1) // inferred from electronic annotation /// 0005739 // mitochondrion // non-traceable author statement /// 0005739 // mitochondrion // inferred from electronic annotation /// 0005743 // mi…	0005215 // transporter activity // non-traceable author statement /// 0005524 // ATP binding // non-traceable author statement /// 0016887 // ATPase activity // inferred from direct assay /// 0016887 // ATPase activity // inferred from electronic annotation /// 0022857 // transmembrane transporter activity // inferred by curator /// 0032403 // protein complex binding // inferred from electronic a…	chr19:1241766-1244823 (+) // 82.09 // p13.3
243501_at	2.17084	1.11825	2.17084	up	ATP5F1	515	0006810 // transport // inferred from electronic annotation /// 0006811 // ion transport // inferred from electronic annotation /// 0015986 // ATP synthesis coupled proton transport // inferred from electronic annotation /// 0015992 // proton transport // inferred from electronic annotation /// 0042776 // mitochondrial ATP synthesis coupled proton transport // inferred by curator /// 0046034 // A…	0000276 // mitochondrial proton-transporting ATP synthase complex, coupling factor F(o) // inferred from electronic annotation /// 0005739 // mitochondrion // inferred from electronic annotation /// 0005743 // mitochondrial inner membrane // not recorded /// 0005743 // mitochondrial inner membrane // inferred from electronic annotation /// 0005753 // mitochondrial proton-transporting ATP synthase…	0005515 // protein binding // inferred from physical interaction /// 0015078 // hydrogen ion transmembrane transporter activity // inferred from electronic annotation /// 0016887 // ATPase activity // inferred from direct assay /// 0022857 // transmembrane transporter activity // inferred by curator	chr1:112004756-112005398 (+) // 52.17 // p13.2
208972_s_at	2.41742	1.27347	2.41742	up	ATP5G1	516	0006810 // transport // inferred from electronic annotation /// 0006811 // ion transport // inferred from electronic annotation /// 0007568 // aging // inferred from electronic annotation /// 0015986 // ATP synthesis coupled proton transport // inferred from electronic annotation /// 0015992 // proton transport // inferred from electronic annotation /// 0045471 // response to ethanol // inferred …	0005739 // mitochondrion // inferred from direct assay /// 0005739 // mitochondrion // inferred from electronic annotation /// 0005743 // mitochondrial inner membrane // not recorded /// 0005743 // mitochondrial inner membrane // non-traceable author statement /// 0005753 // mitochondrial proton-transporting ATP synthase complex // traceable author statement /// 0016020 // membrane // inferred fr…	0005215 // transporter activity // non-traceable author statement /// 0008289 // lipid binding // inferred from electronic annotation /// 0015078 // hydrogen ion transmembrane transporter activity // inferred from electronic annotation /// 0046933 // hydrogen ion transporting ATP synthase activity, rotational mechanism // inferred from electronic annotation	chr17:46970157-46973233 (+) // 96.75 // q21.32
208764_s_at	3.07512	1.62064	3.07512	up	ATP5G2	517	0006810 // transport // inferred from electronic annotation /// 0006811 // ion transport // inferred from electronic annotation /// 0007568 // aging // inferred from electronic annotation /// 0015986 // ATP synthesis coupled proton transport // inferred from electronic annotation /// 0015992 // proton transport // inferred from electronic annotation /// 0045471 // response to ethanol // inferred …	0005739 // mitochondrion // inferred from electronic annotation /// 0005753 // mitochondrial proton-transporting ATP synthase complex // traceable author statement /// 0016020 // membrane // inferred from electronic annotation /// 0016021 // integral to membrane // inferred from electronic annotation /// 0031966 // mitochondrial membrane // inferred from electronic annotation /// 0033177 // proto…	0005215 // transporter activity // non-traceable author statement /// 0008289 // lipid binding // inferred from electronic annotation /// 0015078 // hydrogen ion transmembrane transporter activity // inferred from electronic annotation	chr1:209440995-209441598 (-) // 81.3 // q32.2 /// chr12:54058954-54066428 (-) // 100.0 // q13.13 /// chrX:41957856-41958459 (-) // 91.82 // p11.4
207335_x_at	3.84507	1.94301	3.84507	up	ATP5I	521	0006754 // ATP biosynthetic process // inferred from electronic annotation /// 0006810 // transport // inferred from electronic annotation /// 0006811 // ion transport // inferred from electronic annotation /// 0015986 // ATP synthesis coupled proton transport // inferred from electronic annotation /// 0015992 // proton transport // inferred from electronic annotation /// 0042776 // mitochondrial…	0000276 // mitochondrial proton-transporting ATP synthase complex, coupling factor F(o) // inferred from electronic annotation /// 0005739 // mitochondrion // inferred from electronic annotation /// 0005743 // mitochondrial inner membrane // not recorded /// 0005743 // mitochondrial inner membrane // inferred from electronic annotation /// 0005753 // mitochondrial proton-transporting ATP synthase…	0015078 // hydrogen ion transmembrane transporter activity // inferred from electronic annotation /// 0016887 // ATPase activity // inferred from direct assay /// 0022857 // transmembrane transporter activity // inferred by curator	chr4:666225-668098 (-) // 99.11 // p16.3
209492_x_at	2.68007	1.42227	2.68007	up	ATP5I	521	0006754 // ATP biosynthetic process // inferred from electronic annotation /// 0006810 // transport // inferred from electronic annotation /// 0006811 // ion transport // inferred from electronic annotation /// 0015986 // ATP synthesis coupled proton transport // inferred from electronic annotation /// 0015992 // proton transport // inferred from electronic annotation /// 0042776 // mitochondrial…	0000276 // mitochondrial proton-transporting ATP synthase complex, coupling factor F(o) // inferred from electronic annotation /// 0005739 // mitochondrion // inferred from electronic annotation /// 0005743 // mitochondrial inner membrane // not recorded /// 0005743 // mitochondrial inner membrane // inferred from electronic annotation /// 0005753 // mitochondrial proton-transporting ATP synthase…	0015078 // hydrogen ion transmembrane transporter activity // inferred from electronic annotation /// 0016887 // ATPase activity // inferred from direct assay /// 0022857 // transmembrane transporter activity // inferred by curator	chr4:666226-668063 (-) // 90.61 // p16.3
202325_s_at	2.33782	1.22516	2.33782	up	ATP5J	522	0000122 // negative regulation of transcription from RNA polymerase II promoter // inferred from electronic annotation /// 0001701 // in utero embryonic development // inferred from electronic annotation /// 0006350 // transcription // inferred from electronic annotation /// 0006355 // regulation of transcription, DNA-dependent // inferred from electronic annotation /// 0006357 // regulation of t…	0000276 // mitochondrial proton-transporting ATP synthase complex, coupling factor F(o) // inferred from electronic annotation /// 0005634 // nucleus // inferred from electronic annotation /// 0005634 // nucleus // inferred from direct assay /// 0005634 // nucleus // traceable author statement /// 0005730 // nucleolus // inferred from direct assay /// 0005739 // mitochondrion // inferred from ele…	0003677 // DNA binding // inferred from electronic annotation /// 0003677 // DNA binding // traceable author statement /// 0003700 // sequence-specific DNA binding transcription factor activity // inferred from electronic annotation /// 0003700 // sequence-specific DNA binding transcription factor activity // traceable author statement /// 0003702 // RNA polymerase II transcription factor activit…	chr21:27096811-27102106 (-) // 99.57 // q21.3
207573_x_at	2.13688	1.09551	2.13688	up	ATP5L	10632	0006754 // ATP biosynthetic process // inferred from electronic annotation /// 0006810 // transport // inferred from electronic annotation /// 0006811 // ion transport // inferred from electronic annotation /// 0015986 // ATP synthesis coupled proton transport // inferred from electronic annotation /// 0015992 // proton transport // inferred from electronic annotation /// 0042776 // mitochondrial…	0000276 // mitochondrial proton-transporting ATP synthase complex, coupling factor F(o) // inferred from electronic annotation /// 0005739 // mitochondrion // inferred from direct assay /// 0005739 // mitochondrion // inferred from electronic annotation /// 0005743 // mitochondrial inner membrane // not recorded /// 0005743 // mitochondrial inner membrane // inferred from electronic annotation //…	0005515 // protein binding // inferred from physical interaction /// 0015078 // hydrogen ion transmembrane transporter activity // inferred from electronic annotation /// 0016887 // ATPase activity // inferred from direct assay /// 0022857 // transmembrane transporter activity // inferred by curator	chr11:118272330-118279910 (+) // 93.36 // q23.3
213995_at	2.89684	1.53448	2.89684	up	ATP5S	27109	0006754 // ATP biosynthetic process // inferred from electronic annotation /// 0006810 // transport // inferred from electronic annotation /// 0006811 // ion transport // inferred from electronic annotation /// 0015992 // proton transport // non-traceable author statement /// 0015992 // proton transport // inferred from electronic annotation	0005739 // mitochondrion // inferred from electronic annotation /// 0005743 // mitochondrial inner membrane // inferred from electronic annotation /// 0016020 // membrane // inferred from electronic annotation /// 0045263 // proton-transporting ATP synthase complex, coupling factor F(o) // inferred from electronic annotation	0015078 // hydrogen ion transmembrane transporter activity // non-traceable author statement	chr14:50788036-50792709 (+) // 90.14 // q21.3
212041_at	2.2007	1.13796	2.2007	up	ATP6V0D1	9114	0006810 // transport // inferred from electronic annotation /// 0006811 // ion transport // inferred from electronic annotation /// 0007420 // brain development // inferred from electronic annotation /// 0015986 // ATP synthesis coupled proton transport // inferred from electronic annotation /// 0015992 // proton transport // non-traceable author statement /// 0015992 // proton transport // infer…	0005769 // early endosome // inferred from electronic annotation /// 0008021 // synaptic vesicle // inferred from electronic annotation /// 0016020 // membrane // inferred from direct assay /// 0016324 // apical plasma membrane // inferred from electronic annotation /// 0016471 // vacuolar proton-transporting V-type ATPase complex // inferred from direct assay /// 0016471 // vacuolar proton-trans…	0005515 // protein binding // inferred from physical interaction /// 0008553 // hydrogen-exporting ATPase activity, phosphorylative mechanism // inferred from electronic annotation /// 0015078 // hydrogen ion transmembrane transporter activity // inferred from electronic annotation /// 0032403 // protein complex binding // inferred from electronic annotation	chr16:67471921-67515066 (-) // 85.22 // q22.1
1554847_at	2.38933	1.25661	2.38933	up	ATP6V1B1	525	0001503 // ossification // inferred from mutant phenotype /// 0006810 // transport // inferred from electronic annotation /// 0006811 // ion transport // inferred from electronic annotation /// 0006885 // regulation of pH // inferred from mutant phenotype /// 0006885 // regulation of pH // inferred from electronic annotation /// 0007588 // excretion // inferred from mutant phenotype /// 0007605 /…	0005624 // membrane fraction // inferred from electronic annotation /// 0012505 // endomembrane system // inferred from electronic annotation /// 0016020 // membrane // inferred from electronic annotation /// 0016323 // basolateral plasma membrane // inferred from electronic annotation /// 0016324 // apical plasma membrane // inferred from direct assay /// 0016324 // apical plasma membrane // inf…	0005524 // ATP binding // inferred from electronic annotation /// 0015078 // hydrogen ion transmembrane transporter activity // inferred from electronic annotation /// 0016787 // hydrolase activity // inferred from electronic annotation /// 0016820 // hydrolase activity, acting on acid anhydrides, catalyzing transmembrane movement of substances // inferred from electronic annotation /// 0046933 /…	chr2:71163029-71192525 (+) // 95.91 // p13.3
1553989_a_at	2.42037	1.27523	2.42037	up	ATP6V1C2	245973	0006810 // transport // inferred from electronic annotation /// 0006811 // ion transport // inferred from electronic annotation /// 0015986 // ATP synthesis coupled proton transport // inferred from electronic annotation /// 0015992 // proton transport // inferred from electronic annotation	0033180 // proton-transporting V-type ATPase, V1 domain // inferred from electronic annotation	0005515 // protein binding // inferred from electronic annotation /// 0008553 // hydrogen-exporting ATPase activity, phosphorylative mechanism // inferred from electronic annotation /// 0016820 // hydrolase activity, acting on acid anhydrides, catalyzing transmembrane movement of substances // inferred from electronic annotation	chr2:10862954-10923797 (+) // 99.87 // p25.1
1552286_at	4.41541	2.14255	4.41541	up	ATP6V1E2	90423	0006810 // transport // inferred from electronic annotation /// 0006811 // ion transport // inferred from electronic annotation /// 0015986 // ATP synthesis coupled proton transport // inferred from electronic annotation /// 0015991 // ATP hydrolysis coupled proton transport // inferred from electronic annotation /// 0015992 // proton transport // inferred from electronic annotation	0001669 // acrosomal vesicle // inferred from electronic annotation /// 0033178 // proton-transporting two-sector ATPase complex, catalytic domain // inferred from electronic annotation	0008553 // hydrogen-exporting ATPase activity, phosphorylative mechanism // inferred from electronic annotation /// 0046961 // proton-transporting ATPase activity, rotational mechanism // inferred from electronic annotation	chr2:46738985-46747132 (-) // 67.97 // p21
201527_at	3.74244	1.90398	3.74244	up	ATP6V1F	9296	0006810 // transport // inferred from electronic annotation /// 0006811 // ion transport // inferred from electronic annotation /// 0015986 // ATP synthesis coupled proton transport // inferred from electronic annotation /// 0015992 // proton transport // non-traceable author statement /// 0015992 // proton transport // inferred from electronic annotation	0005624 // membrane fraction // non-traceable author statement /// 0016020 // membrane // inferred from direct assay /// 0016469 // proton-transporting two-sector ATPase complex // non-traceable author statement /// 0016471 // vacuolar proton-transporting V-type ATPase complex // inferred from direct assay /// 0033178 // proton-transporting two-sector ATPase complex, catalytic domain // inferred …	0005515 // protein binding // inferred from physical interaction /// 0015078 // hydrogen ion transmembrane transporter activity // non-traceable author statement /// 0042624 // ATPase activity, uncoupled // non-traceable author statement /// 0046933 // hydrogen ion transporting ATP synthase activity, rotational mechanism // inferred from electronic annotation /// 0046961 // proton-transporting AT…	chr12:48478800-48479498 (+) // 93.68 // q13.11 /// chr7:128502909-128505902 (+) // 99.71 // q32.1
214762_at	3.47574	1.79732	3.47574	up	ATP6V1G2	534	0006810 // transport // inferred from electronic annotation /// 0006811 // ion transport // inferred from electronic annotation /// 0015992 // proton transport // inferred from electronic annotation	0016471 // vacuolar proton-transporting V-type ATPase complex // inferred from electronic annotation /// 0030285 // integral to synaptic vesicle membrane // inferred from electronic annotation /// 0042470 // melanosome // inferred from electronic annotation	0005515 // protein binding // inferred from physical interaction /// 0005515 // protein binding // inferred from electronic annotation /// 0008553 // hydrogen-exporting ATPase activity, phosphorylative mechanism // inferred from electronic annotation /// 0016820 // hydrolase activity, acting on acid anhydrides, catalyzing transmembrane movement of substances // inferred from electronic annotation…	chr6:31512357-31514341 (-) // 76.62 // p21.33
210192_at	2.76202	1.46573	2.76202	up	ATP8A1	10396	0006754 // ATP biosynthetic process // inferred from electronic annotation /// 0008152 // metabolic process // inferred from electronic annotation /// 0015914 // phospholipid transport // inferred from electronic annotation /// 0015917 // aminophospholipid transport // non-traceable author statement	0016020 // membrane // inferred from electronic annotation /// 0016021 // integral to membrane // non-traceable author statement /// 0016021 // integral to membrane // inferred from electronic annotation /// 0031410 // cytoplasmic vesicle // inferred from electronic annotation /// 0042584 // chromaffin granule membrane // inferred from electronic annotation	0000166 // nucleotide binding // inferred from electronic annotation /// 0000287 // magnesium ion binding // inferred from electronic annotation /// 0003824 // catalytic activity // inferred from electronic annotation /// 0004012 // phospholipid-translocating ATPase activity // inferred from electronic annotation /// 0005524 // ATP binding // non-traceable author statement /// 0005524 // ATP bind…	chr4:42414634-42658900 (-) // 99.76 // p13
1554704_at	2.46321	1.30054	2.46321	up	ATP8B3	148229	0006754 // ATP biosynthetic process // inferred from electronic annotation /// 0007339 // binding of sperm to zona pellucida // inferred from electronic annotation /// 0008152 // metabolic process // inferred from electronic annotation /// 0015914 // phospholipid transport // inferred from electronic annotation /// 0045332 // phospholipid translocation // inferred from electronic annotation	0000299 // integral to membrane of membrane fraction // inferred from electronic annotation /// 0001669 // acrosomal vesicle // inferred from electronic annotation /// 0016020 // membrane // inferred from electronic annotation /// 0016021 // integral to membrane // inferred from reviewed computational analysis /// 0016021 // integral to membrane // inferred from electronic annotation	0000166 // nucleotide binding // inferred from electronic annotation /// 0000287 // magnesium ion binding // inferred from electronic annotation /// 0003824 // catalytic activity // inferred from electronic annotation /// 0004012 // phospholipid-translocating ATPase activity // inferred from electronic annotation /// 0005524 // ATP binding // inferred from electronic annotation /// 0015662 // ATP…	chr19:1464465-1806159 (-) // 52.74 // p13.3
211852_s_at	2.16451	1.11404	2.16451	up	ATRN	8455	0006954 // inflammatory response // inferred from electronic annotation /// 0006979 // response to oxidative stress // inferred from electronic annotation /// 0040014 // regulation of multicellular organism growth // inferred from electronic annotation	0005576 // extracellular region // inferred from electronic annotation /// 0005615 // extracellular space // inferred from direct assay /// 0005615 // extracellular space // traceable author statement /// 0005737 // cytoplasm // inferred from electronic annotation /// 0005886 // plasma membrane // inferred from electronic annotation /// 0005886 // plasma membrane // non-traceable author statement…	0004872 // receptor activity // inferred from electronic annotation /// 0004872 // receptor activity // traceable author statement /// 0005488 // binding // inferred from electronic annotation /// 0005515 // protein binding // inferred from electronic annotation /// 0005529 // sugar binding // inferred from electronic annotation	chr20:3451754-3584911 (+) // 95.02 // p13
217321_x_at	2.25437	1.17272	2.25437	up	ATXN3	4287	0006289 // nucleotide-excision repair // traceable author statement /// 0006350 // transcription // inferred from electronic annotation /// 0007268 // synaptic transmission // traceable author statement /// 0007399 // nervous system development // traceable author statement /// 0008219 // cell death // inferred from electronic annotation /// 0045449 // regulation of transcription // inferred from…	0005634 // nucleus // inferred from electronic annotation /// 0005654 // nucleoplasm // traceable author statement /// 0005737 // cytoplasm // traceable author statement /// 0016363 // nuclear matrix // inferred from electronic annotation	0004221 // ubiquitin thiolesterase activity // inferred from electronic annotation /// 0005515 // protein binding // inferred from physical interaction /// 0008233 // peptidase activity // inferred from electronic annotation /// 0008234 // cysteine-type peptidase activity // inferred from electronic annotation /// 0016787 // hydrolase activity // inferred from electronic annotation	chr14:92537324-92537713 (+) // 66.04 // q32.12
232265_at	2.89381	1.53297	2.89381	up	ATXN7L1	222255				chr7:105253922-105264713 (-) // 89.22 // q22.3
212599_at	3.07127	1.61884	3.07127	up	AUTS2	26053				chr7:69064899-70258054 (+) // 92.54 // q11.22
209309_at	3.51582	1.81386	3.51582	up	AZGP1	563	0006955 // immune response // inferred from electronic annotation /// 0007155 // cell adhesion // inferred from direct assay /// 0007155 // cell adhesion // inferred from sequence or structural similarity /// 0008285 // negative regulation of cell proliferation // non-traceable author statement /// 0016042 // lipid catabolic process // non-traceable author statement /// 0019882 // antigen process…	0005576 // extracellular region // non-traceable author statement /// 0005576 // extracellular region // inferred from electronic annotation /// 0016020 // membrane // inferred from electronic annotation /// 0042612 // MHC class I protein complex // inferred from electronic annotation	0004540 // ribonuclease activity // non-traceable author statement /// 0005504 // fatty acid binding // non-traceable author statement /// 0008320 // protein transmembrane transporter activity // non-traceable author statement	chr7:99564353-99573640 (-) // 99.83 // q22.1
217014_s_at	2.33365	1.22259	2.33365	up	AZGP1	563	0006955 // immune response // inferred from electronic annotation /// 0007155 // cell adhesion // inferred from direct assay /// 0007155 // cell adhesion // inferred from sequence or structural similarity /// 0008285 // negative regulation of cell proliferation // non-traceable author statement /// 0016042 // lipid catabolic process // non-traceable author statement /// 0019882 // antigen process…	0005576 // extracellular region // non-traceable author statement /// 0005576 // extracellular region // inferred from electronic annotation /// 0016020 // membrane // inferred from electronic annotation /// 0042612 // MHC class I protein complex // inferred from electronic annotation	0004540 // ribonuclease activity // non-traceable author statement /// 0005504 // fatty acid binding // non-traceable author statement /// 0008320 // protein transmembrane transporter activity // non-traceable author statement	chr7:99578395-99585164 (+) // 100.0 // q22.1
214575_s_at	2.04895	1.03488	2.04895	up	AZU1	566	0001774 // microglial cell activation // inferred from expression pattern /// 0001774 // microglial cell activation // inferred from sequence or structural similarity /// 0006508 // proteolysis // inferred from electronic annotation /// 0006916 // anti-apoptosis // non-traceable author statement /// 0006935 // chemotaxis // inferred from electronic annotation /// 0006954 // inflammatory response …	0005576 // extracellular region // non-traceable author statement /// 0042582 // azurophil granule // inferred from direct assay /// 0042582 // azurophil granule // inferred from sequence or structural similarity	0003824 // catalytic activity // inferred from electronic annotation /// 0004252 // serine-type endopeptidase activity // inferred from electronic annotation /// 0008201 // heparin binding // non-traceable author statement /// 0008201 // heparin binding // inferred from electronic annotation /// 0015643 // toxin binding // non-traceable author statement	chr19:827830-832017 (+) // 91.79 // p13.3
206947_at	2.43874	1.28614	2.43874	up	B3GALT5	10317	0006486 // protein glycosylation // inferred from electronic annotation /// 0006486 // protein glycosylation // traceable author statement	0000139 // Golgi membrane // inferred from electronic annotation /// 0005783 // endoplasmic reticulum // inferred from direct assay /// 0005794 // Golgi apparatus // inferred from direct assay /// 0005794 // Golgi apparatus // inferred from electronic annotation /// 0016020 // membrane // inferred from electronic annotation /// 0016021 // integral to membrane // inferred from electronic annotation	0008378 // galactosyltransferase activity // inferred from electronic annotation /// 0008499 // UDP-galactose:beta-N-acetylglucosamine beta-1,3-galactosyltransferase activity // traceable author statement /// 0016740 // transferase activity // inferred from electronic annotation /// 0016757 // transferase activity, transferring glycosyl groups // inferred from electronic annotation	chr21:41031678-41034815 (+) // 81.75 // q22.2
226427_s_at	4.7084	2.23524	4.7084	up	B3GALT6	126792	0006024 // glycosaminoglycan biosynthetic process // inferred from mutant phenotype /// 0006024 // glycosaminoglycan biosynthetic process // inferred from electronic annotation /// 0006486 // protein glycosylation // inferred from electronic annotation	0005794 // Golgi apparatus // inferred from electronic annotation /// 0005797 // Golgi medial cisterna // inferred from direct assay /// 0005797 // Golgi medial cisterna // inferred from electronic annotation /// 0016020 // membrane // inferred from electronic annotation /// 0016021 // integral to membrane // inferred from electronic annotation /// 0032580 // Golgi cisterna membrane // inferred f…	0008378 // galactosyltransferase activity // inferred from electronic annotation /// 0008499 // UDP-galactose:beta-N-acetylglucosamine beta-1,3-galactosyltransferase activity // inferred from electronic annotation /// 0016740 // transferase activity // inferred from electronic annotation /// 0016757 // transferase activity, transferring glycosyl groups // inferred from electronic annotation /// 0…	chr1:1168223-1169234 (-) // 99.7 // p36.33
1555962_at	9.26945	3.21248	9.26945	up	B3GNT7	93010	0006486 // protein glycosylation // inferred from electronic annotation	0000139 // Golgi membrane // inferred from electronic annotation /// 0005794 // Golgi apparatus // inferred from electronic annotation /// 0016020 // membrane // inferred from electronic annotation /// 0016021 // integral to membrane // inferred from electronic annotation	0008378 // galactosyltransferase activity // inferred from electronic annotation /// 0016740 // transferase activity // inferred from electronic annotation /// 0016757 // transferase activity, transferring glycosyl groups // inferred from electronic annotation	chr2:232263066-232264809 (+) // 42.09 // q37.1
213589_s_at	3.3758	1.75523	3.3758	up	B3GNTL1	146712			0016740 // transferase activity // inferred from electronic annotation /// 0016757 // transferase activity, transferring glycosyl groups // inferred from electronic annotation	chr17:80901216-81009673 (-) // 97.62 // q25.3
229203_at	2.14229	1.09916	2.14229	up	B4GALNT3	283358		0005794 // Golgi apparatus // inferred from electronic annotation /// 0016020 // membrane // inferred from electronic annotation /// 0016021 // integral to membrane // inferred from electronic annotation /// 0032580 // Golgi cisterna membrane // inferred from electronic annotation	0008376 // acetylgalactosaminyltransferase activity // inferred from direct assay /// 0016740 // transferase activity // inferred from electronic annotation /// 0016758 // transferase activity, transferring hexosyl groups // inferred from electronic annotation /// 0033842 // N-acetyl-beta-glucosaminyl-glycoprotein 4-beta-N-acetylgalactosaminyltransferase activity // inferred from electronic annot…	chr12:662053-662879 (+) // 74.01 // p13.33
1553727_at	3.22719	1.69028	3.22719	up	B4GALNT3	283358		0005794 // Golgi apparatus // inferred from electronic annotation /// 0016020 // membrane // inferred from electronic annotation /// 0016021 // integral to membrane // inferred from electronic annotation /// 0032580 // Golgi cisterna membrane // inferred from electronic annotation	0008376 // acetylgalactosaminyltransferase activity // inferred from direct assay /// 0016740 // transferase activity // inferred from electronic annotation /// 0016758 // transferase activity, transferring hexosyl groups // inferred from electronic annotation /// 0033842 // N-acetyl-beta-glucosaminyl-glycoprotein 4-beta-N-acetylgalactosaminyltransferase activity // inferred from electronic annot…	chr12:662401-671093 (+) // 94.2 // p13.33
222191_s_at	2.38436	1.2536	2.38436	up	B4GALT7	11285	0005975 // carbohydrate metabolic process // inferred from electronic annotation /// 0006024 // glycosaminoglycan biosynthetic process // inferred from direct assay /// 0006029 // proteoglycan metabolic process // inferred from mutant phenotype /// 0006029 // proteoglycan metabolic process // traceable author statement /// 0006464 // protein modification process // traceable author statement /// …	0005794 // Golgi apparatus // inferred from direct assay /// 0005794 // Golgi apparatus // inferred from electronic annotation /// 0016020 // membrane // inferred from electronic annotation /// 0016021 // integral to membrane // inferred from direct assay /// 0016021 // integral to membrane // inferred from electronic annotation /// 0032580 // Golgi cisterna membrane // inferred from electronic a…	0008378 // galactosyltransferase activity // inferred from direct assay /// 0008378 // galactosyltransferase activity // inferred from mutant phenotype /// 0008378 // galactosyltransferase activity // traceable author statement /// 0016740 // transferase activity // inferred from electronic annotation /// 0016757 // transferase activity, transferring glycosyl groups // inferred from electronic an…	chr5:177033228-177037267 (+) // 44.21 // q35.3
205662_at	4.74543	2.24654	4.74543	up	B9D1	27077			0005515 // protein binding // inferred from physical interaction	chr17:19246488-19266026 (-) // 95.14 // p11.2
210534_s_at	2.83125	1.50144	2.83125	up	B9D1	27077			0005515 // protein binding // inferred from physical interaction	chr17:19250259-19265982 (-) // 96.54 // p11.2
217904_s_at	2.82674	1.49914	2.82674	up	BACE1	23621	0006508 // proteolysis // inferred from direct assay /// 0006508 // proteolysis // inferred from electronic annotation /// 0006509 // membrane protein ectodomain proteolysis // traceable author statement /// 0050435 // beta-amyloid metabolic process // inferred from direct assay	0005624 // membrane fraction // inferred from electronic annotation /// 0005768 // endosome // inferred from direct assay /// 0005768 // endosome // inferred from electronic annotation /// 0005783 // endoplasmic reticulum // inferred from electronic annotation /// 0005794 // Golgi apparatus // inferred from direct assay /// 0005794 // Golgi apparatus // inferred from electronic annotation /// 000…	0004175 // endopeptidase activity // inferred from electronic annotation /// 0004190 // aspartic-type endopeptidase activity // inferred from direct assay /// 0004190 // aspartic-type endopeptidase activity // inferred from electronic annotation /// 0005515 // protein binding // inferred from physical interaction /// 0008233 // peptidase activity // inferred from electronic annotation /// 0008798…	chr11:117156416-117186957 (-) // 98.32 // q23.3
222463_s_at	2.00432	1.00311	2.00432	up	BACE1	23621	0006508 // proteolysis // inferred from direct assay /// 0006508 // proteolysis // inferred from electronic annotation /// 0006509 // membrane protein ectodomain proteolysis // traceable author statement /// 0050435 // beta-amyloid metabolic process // inferred from direct assay	0005624 // membrane fraction // inferred from electronic annotation /// 0005768 // endosome // inferred from direct assay /// 0005768 // endosome // inferred from electronic annotation /// 0005783 // endoplasmic reticulum // inferred from electronic annotation /// 0005794 // Golgi apparatus // inferred from direct assay /// 0005794 // Golgi apparatus // inferred from electronic annotation /// 000…	0004175 // endopeptidase activity // inferred from electronic annotation /// 0004190 // aspartic-type endopeptidase activity // inferred from direct assay /// 0004190 // aspartic-type endopeptidase activity // inferred from electronic annotation /// 0005515 // protein binding // inferred from physical interaction /// 0008233 // peptidase activity // inferred from electronic annotation /// 0008798…	chr11:117159729-117186953 (-) // 97.59 // q23.3
221234_s_at	2.49991	1.32188	2.49991	up	BACH2	60468	0006350 // transcription // inferred from electronic annotation /// 0006355 // regulation of transcription, DNA-dependent // inferred from electronic annotation /// 0045449 // regulation of transcription // inferred from electronic annotation	0005634 // nucleus // inferred from electronic annotation	0003677 // DNA binding // inferred from electronic annotation /// 0003700 // sequence-specific DNA binding transcription factor activity // inferred from electronic annotation /// 0005515 // protein binding // inferred from electronic annotation /// 0043565 // sequence-specific DNA binding // inferred from electronic annotation /// 0046983 // protein dimerization activity // inferred from electro…	chr6:90636247-91006461 (-) // 96.74 // q15
1861_at	2.9872	1.57879	2.9872	up	BAD	572	0006007 // glucose catabolic process // inferred from electronic annotation /// 0006915 // apoptosis // not recorded /// 0006915 // apoptosis // traceable author statement /// 0006915 // apoptosis // inferred from electronic annotation /// 0006917 // induction of apoptosis // non-traceable author statement /// 0006917 // induction of apoptosis // inferred from electronic annotation /// 0008283 //…	0005737 // cytoplasm // non-traceable author statement /// 0005737 // cytoplasm // inferred from electronic annotation /// 0005739 // mitochondrion // inferred from electronic annotation /// 0005741 // mitochondrial outer membrane // non-traceable author statement /// 0005741 // mitochondrial outer membrane // inferred from electronic annotation /// 0005829 // cytosol // not recorded /// 0005829 …	0005515 // protein binding // inferred from physical interaction /// 0019901 // protein kinase binding // inferred from physical interaction	chr11:64037301-64051883 (-) // 97.38 // q13.1
209364_at	4.73827	2.24436	4.73827	up	BAD	572	0006007 // glucose catabolic process // inferred from electronic annotation /// 0006915 // apoptosis // not recorded /// 0006915 // apoptosis // traceable author statement /// 0006915 // apoptosis // inferred from electronic annotation /// 0006917 // induction of apoptosis // non-traceable author statement /// 0006917 // induction of apoptosis // inferred from electronic annotation /// 0008283 //…	0005737 // cytoplasm // non-traceable author statement /// 0005737 // cytoplasm // inferred from electronic annotation /// 0005739 // mitochondrion // inferred from electronic annotation /// 0005741 // mitochondrial outer membrane // non-traceable author statement /// 0005741 // mitochondrial outer membrane // inferred from electronic annotation /// 0005829 // cytosol // not recorded /// 0005829 …	0005515 // protein binding // inferred from physical interaction /// 0019901 // protein kinase binding // inferred from physical interaction	chr11:64037301-64051883 (-) // 97.38 // q13.1
204966_at	2.08337	1.05892	2.08337	up	BAI2	576	0007165 // signal transduction // inferred from electronic annotation /// 0007166 // cell surface receptor linked signaling pathway // inferred from electronic annotation /// 0007186 // G-protein coupled receptor protein signaling pathway // traceable author statement /// 0007186 // G-protein coupled receptor protein signaling pathway // inferred from electronic annotation /// 0007218 // neuropep…	0005886 // plasma membrane // inferred from electronic annotation /// 0016020 // membrane // inferred from electronic annotation /// 0016021 // integral to membrane // inferred from electronic annotation /// 0016021 // integral to membrane // traceable author statement	0004871 // signal transducer activity // inferred from electronic annotation /// 0004872 // receptor activity // inferred from electronic annotation /// 0004888 // transmembrane receptor activity // inferred from electronic annotation /// 0004930 // G-protein coupled receptor activity // traceable author statement /// 0004930 // G-protein coupled receptor activity // inferred from electronic anno…	chr1:32192718-32229963 (-) // 99.15 // p35.2
211568_at	3.66335	1.87316	3.66335	up	BAI3	577	0007165 // signal transduction // inferred from electronic annotation /// 0007166 // cell surface receptor linked signaling pathway // inferred from electronic annotation /// 0007186 // G-protein coupled receptor protein signaling pathway // traceable author statement /// 0007186 // G-protein coupled receptor protein signaling pathway // inferred from electronic annotation /// 0007218 // neuropep…	0005886 // plasma membrane // inferred from electronic annotation /// 0016020 // membrane // inferred from electronic annotation /// 0016021 // integral to membrane // inferred from electronic annotation /// 0016021 // integral to membrane // traceable author statement	0004871 // signal transducer activity // inferred from electronic annotation /// 0004872 // receptor activity // inferred from electronic annotation /// 0004888 // transmembrane receptor activity // inferred from electronic annotation /// 0004930 // G-protein coupled receptor activity // traceable author statement /// 0004930 // G-protein coupled receptor activity // inferred from electronic anno…	chr6:69345350-70037038 (+) // 82.47 // q12
209502_s_at	2.07822	1.05535	2.07822	up	BAIAP2	10458	0007165 // signal transduction // inferred from electronic annotation /// 0007409 // axonogenesis // traceable author statement /// 0008286 // insulin receptor signaling pathway // traceable author statement /// 0046847 // filopodium assembly // inferred from electronic annotation	0001726 // ruffle // inferred from electronic annotation /// 0005737 // cytoplasm // inferred from direct assay /// 0005737 // cytoplasm // inferred from electronic annotation /// 0005737 // cytoplasm // traceable author statement /// 0005886 // plasma membrane // inferred from direct assay /// 0005886 // plasma membrane // traceable author statement /// 0016020 // membrane // inferred from elect…	0005515 // protein binding // inferred from physical interaction /// 0005515 // protein binding // inferred from electronic annotation /// 0008022 // protein C-terminus binding // traceable author statement /// 0008093 // cytoskeletal adaptor activity // inferred from electronic annotation /// 0008093 // cytoskeletal adaptor activity // traceable author statement /// 0017124 // SH3 domain binding…	chr17:79008971-79090024 (+) // 97.23 // q25.3
221178_at	2.93948	1.55556	2.93948	up	BAIAP2L2	80115	0007165 // signal transduction // inferred from electronic annotation /// 0046847 // filopodium assembly // inferred from electronic annotation		0008093 // cytoskeletal adaptor activity // inferred from electronic annotation /// 0017124 // SH3 domain binding // inferred from electronic annotation	chr22:38487667-38506632 (-) // 56.66 // q13.1
203304_at	5.38866	2.42993	5.38866	up	BAMBI	25805	0007179 // transforming growth factor beta receptor signaling pathway // inferred from electronic annotation /// 0008284 // positive regulation of cell proliferation // inferred from mutant phenotype /// 0008360 // regulation of cell shape // inferred from mutant phenotype /// 0010718 // positive regulation of epithelial to mesenchymal transition // inferred from mutant phenotype /// 0016477 // c…	0005737 // cytoplasm // inferred from direct assay /// 0005886 // plasma membrane // inferred from direct assay /// 0016020 // membrane // inferred from electronic annotation /// 0016021 // integral to membrane // inferred from electronic annotation	0005109 // frizzled binding // inferred from physical interaction /// 0005114 // type II transforming growth factor beta receptor binding // traceable author statement	chr10:28966452-28971696 (+) // 97.7 // p12.1
210419_at	2.70804	1.43725	2.70804	up	BARX2	8538	0000122 // negative regulation of transcription from RNA polymerase II promoter // inferred from electronic annotation /// 0001502 // cartilage condensation // inferred from electronic annotation /// 0006350 // transcription // inferred from electronic annotation /// 0006355 // regulation of transcription, DNA-dependent // inferred from electronic annotation /// 0014902 // myotube differentiation…	0005634 // nucleus // inferred from electronic annotation /// 0005667 // transcription factor complex // inferred from electronic annotation	0003677 // DNA binding // inferred from direct assay /// 0003677 // DNA binding // inferred from electronic annotation /// 0003682 // chromatin binding // inferred from electronic annotation /// 0003700 // sequence-specific DNA binding transcription factor activity // inferred from electronic annotation /// 0005515 // protein binding // inferred from electronic annotation /// 0030528 // transcrip…	chr11:129245834-129321641 (+) // 95.03 // q24.3
230513_at	3.62223	1.85688	3.62223	up	BAT3	7917	0042127 // regulation of cell proliferation // inferred from electronic annotation	0005634 // nucleus // inferred from electronic annotation /// 0005737 // cytoplasm // inferred from electronic annotation	0005515 // protein binding // inferred from physical interaction /// 0005515 // protein binding // inferred from electronic annotation	chr6:31610699-31612093 (+) // 98.66 // p21.33
228439_at	3.46188	1.79156	3.46188	up	BATF2	116071	0006355 // regulation of transcription, DNA-dependent // inferred from electronic annotation	0005634 // nucleus // inferred from electronic annotation	0003677 // DNA binding // inferred from electronic annotation /// 0003700 // sequence-specific DNA binding transcription factor activity // inferred from electronic annotation /// 0005515 // protein binding // inferred from physical interaction /// 0043565 // sequence-specific DNA binding // inferred from electronic annotation /// 0046983 // protein dimerization activity // inferred from electron…	chr11:64755416-64756434 (-) // 84.35 // q13.1
218471_s_at	3.03016	1.59939	3.03016	up	BBS1	582	0001895 // retina homeostasis // inferred from mutant phenotype /// 0007601 // visual perception // inferred from electronic annotation /// 0035058 // sensory cilium assembly // inferred from mutant phenotype /// 0042384 // cilium assembly // inferred from mutant phenotype /// 0045494 // photoreceptor cell maintenance // inferred from mutant phenotype /// 0050896 // response to stimulus // inferr…	0005737 // cytoplasm // inferred from electronic annotation /// 0005886 // plasma membrane // inferred from electronic annotation /// 0005929 // cilium // inferred from electronic annotation /// 0016020 // membrane // inferred from electronic annotation /// 0034464 // BBSome // inferred from direct assay /// 0042995 // cell projection // inferred from electronic annotation /// 0060170 // cilium m…	0005515 // protein binding // inferred from physical interaction	chr11:66294230-66301068 (+) // 88.08 // q13.2
209958_s_at	7.79157	2.96191	7.79157	up	BBS9	27241	0007601 // visual perception // inferred from electronic annotation /// 0045444 // fat cell differentiation // inferred from sequence or structural similarity /// 0045444 // fat cell differentiation // inferred from electronic annotation /// 0050896 // response to stimulus // inferred from electronic annotation	0005737 // cytoplasm // inferred from electronic annotation /// 0005815 // microtubule organizing center // inferred from electronic annotation /// 0005856 // cytoskeleton // inferred from electronic annotation /// 0005886 // plasma membrane // inferred from electronic annotation /// 0005929 // cilium // inferred from electronic annotation /// 0016020 // membrane // inferred from electronic annot…	0005515 // protein binding // inferred from physical interaction	chr7:33185919-33645089 (+) // 98.14 // p14.3
37549_g_at	2.01169	1.00841	2.01169	up	BBS9	27241	0007601 // visual perception // inferred from electronic annotation /// 0045444 // fat cell differentiation // inferred from sequence or structural similarity /// 0045444 // fat cell differentiation // inferred from electronic annotation /// 0050896 // response to stimulus // inferred from electronic annotation	0005737 // cytoplasm // inferred from electronic annotation /// 0005815 // microtubule organizing center // inferred from electronic annotation /// 0005856 // cytoskeleton // inferred from electronic annotation /// 0005886 // plasma membrane // inferred from electronic annotation /// 0005929 // cilium // inferred from electronic annotation /// 0016020 // membrane // inferred from electronic annot…	0005515 // protein binding // inferred from physical interaction	chr7:33384218-33645238 (+) // 96.92 // p14.3
1555555_at	2.56845	1.3609	2.56845	up	BBS9	27241	0007601 // visual perception // inferred from electronic annotation /// 0045444 // fat cell differentiation // inferred from sequence or structural similarity /// 0045444 // fat cell differentiation // inferred from electronic annotation /// 0050896 // response to stimulus // inferred from electronic annotation	0005737 // cytoplasm // inferred from electronic annotation /// 0005815 // microtubule organizing center // inferred from electronic annotation /// 0005856 // cytoskeleton // inferred from electronic annotation /// 0005886 // plasma membrane // inferred from electronic annotation /// 0005929 // cilium // inferred from electronic annotation /// 0016020 // membrane // inferred from electronic annot…	0005515 // protein binding // inferred from physical interaction	chr7:33185940-33354183 (+) // 97.97 // p14.3
223135_s_at	2.94449	1.55802	2.94449	up	BBX	56987	0006350 // transcription // inferred from electronic annotation /// 0045449 // regulation of transcription // inferred from electronic annotation	0005634 // nucleus // inferred from electronic annotation	0003677 // DNA binding // inferred from electronic annotation	chr3:107364743-107524342 (+) // 97.87 // q13.12
223632_s_at	3.08847	1.62689	3.08847	up	BCAN	63827	0007155 // cell adhesion // inferred from electronic annotation /// 0021766 // hippocampus development // inferred from electronic annotation /// 0048168 // regulation of neuronal synaptic plasticity // inferred from electronic annotation	0005576 // extracellular region // inferred from electronic annotation /// 0005578 // proteinaceous extracellular matrix // inferred from electronic annotation /// 0016020 // membrane // inferred from electronic annotation /// 0030672 // synaptic vesicle membrane // inferred from electronic annotation /// 0031225 // anchored to membrane // inferred from electronic annotation /// 0045202 // synaps…	0005488 // binding // inferred from electronic annotation /// 0005529 // sugar binding // inferred from electronic annotation /// 0005540 // hyaluronic acid binding // inferred from electronic annotation	chr1:156611252-156613111 (-) // 86.5 // q23.1
241646_s_at	3.3536	1.74571	3.3536	up	BCAP29	55973	0006810 // transport // inferred from electronic annotation /// 0006886 // intracellular protein transport // inferred from electronic annotation /// 0006915 // apoptosis // inferred from electronic annotation /// 0015031 // protein transport // inferred from electronic annotation /// 0016192 // vesicle-mediated transport // inferred from electronic annotation	0005783 // endoplasmic reticulum // inferred from electronic annotation /// 0005789 // endoplasmic reticulum membrane // inferred from electronic annotation /// 0016020 // membrane // inferred from electronic annotation /// 0016021 // integral to membrane // inferred from electronic annotation	0004872 // receptor activity // inferred from electronic annotation	chr7:107220001-107220691 (-) // 96.36 // q22.3
204378_at	2.90859	1.54032	2.90859	up	BCAS1	8537		0005737 // cytoplasm // inferred from electronic annotation	0005515 // protein binding // inferred from physical interaction	chr20:52560516-52687083 (-) // 89.51 // q13.2
228787_s_at	5.50065	2.4596	5.50065	up	BCAS4	55653	0007010 // cytoskeleton organization // inferred from electronic annotation /// 0030036 // actin cytoskeleton organization // inferred from electronic annotation /// 0042989 // sequestering of actin monomers // inferred from electronic annotation	0005737 // cytoplasm // inferred from electronic annotation /// 0005856 // cytoskeleton // inferred from electronic annotation	0003779 // actin binding // inferred from electronic annotation	chr20:49493199-49493713 (+) // 64.3 // q13.13
222343_at	2.06612	1.04693	2.06612	up	BCL2L11	10018	0001701 // in utero embryonic development // inferred from electronic annotation /// 0001776 // leukocyte homeostasis // inferred from electronic annotation /// 0001782 // B cell homeostasis // inferred from electronic annotation /// 0001783 // B cell apoptosis // inferred from electronic annotation /// 0001822 // kidney development // inferred from electronic annotation /// 0002260 // lymphocyte…	0000300 // peripheral to membrane of membrane fraction // inferred from electronic annotation /// 0005624 // membrane fraction // traceable author statement /// 0005737 // cytoplasm // inferred from electronic annotation /// 0005739 // mitochondrion // inferred from electronic annotation /// 0005829 // cytosol // not recorded /// 0005886 // plasma membrane // not recorded /// 0012505 // endomembr…	0005515 // protein binding // inferred from physical interaction /// 0005515 // protein binding // inferred from electronic annotation /// 0008017 // microtubule binding // inferred from electronic annotation	chr2:111921737-111922208 (+) // 98.32 // q13
224035_s_at	4.27578	2.09619	4.27578	up	BCL2L13	23786	0006915 // apoptosis // inferred from electronic annotation /// 0006917 // induction of apoptosis // non-traceable author statement /// 0006919 // activation of caspase activity // non-traceable author statement /// 0042981 // regulation of apoptosis // inferred from electronic annotation	0005634 // nucleus // inferred from electronic annotation /// 0005739 // mitochondrion // non-traceable author statement /// 0005739 // mitochondrion // inferred from electronic annotation /// 0016020 // membrane // inferred from electronic annotation /// 0016021 // integral to membrane // inferred from direct assay /// 0016021 // integral to membrane // inferred from electronic annotation /// 00…	0008656 // caspase activator activity // non-traceable author statement	chr22:18189550-18210345 (+) // 64.96 // q11.21
1560977_a_at	2.28624	1.19298	2.28624	up	BCL2L13	23786	0006915 // apoptosis // inferred from electronic annotation /// 0006917 // induction of apoptosis // non-traceable author statement /// 0006919 // activation of caspase activity // non-traceable author statement /// 0042981 // regulation of apoptosis // inferred from electronic annotation	0005634 // nucleus // inferred from electronic annotation /// 0005739 // mitochondrion // non-traceable author statement /// 0005739 // mitochondrion // inferred from electronic annotation /// 0016020 // membrane // inferred from electronic annotation /// 0016021 // integral to membrane // inferred from direct assay /// 0016021 // integral to membrane // inferred from electronic annotation /// 00…	0008656 // caspase activator activity // non-traceable author statement	chr22:18189221-18189749 (+) // 75.88 // q11.21
221241_s_at	3.00699	1.58832	3.00699	up	BCL2L14	79370	0006915 // apoptosis // inferred from direct assay /// 0006915 // apoptosis // inferred from electronic annotation /// 0042981 // regulation of apoptosis // inferred from electronic annotation	0005737 // cytoplasm // inferred from electronic annotation /// 0005829 // cytosol // inferred from direct assay /// 0005829 // cytosol // inferred from electronic annotation /// 0012505 // endomembrane system // inferred from electronic annotation /// 0016020 // membrane // inferred from electronic annotation /// 0043229 // intracellular organelle // inferred from direct assay	0005515 // protein binding // inferred from physical interaction	chr12:12224401-12252625 (+) // 99.8 // p13.2
204908_s_at	2.25382	1.17237	2.25382	up	BCL3	602	0000060 // protein import into nucleus, translocation // inferred from mutant phenotype /// 0002268 // follicular dendritic cell differentiation // inferred from electronic annotation /// 0002315 // marginal zone B cell differentiation // inferred from electronic annotation /// 0002455 // humoral immune response mediated by circulating immunoglobulin // inferred from electronic annotation /// 000…	0005634 // nucleus // inferred from direct assay /// 0005634 // nucleus // inferred from electronic annotation /// 0005737 // cytoplasm // inferred from direct assay /// 0005737 // cytoplasm // inferred from electronic annotation /// 0032996 // Bcl3-Bcl10 complex // inferred from direct assay /// 0033257 // Bcl3/NF-kappaB2 complex // inferred from direct assay /// 0043234 // protein complex // in…	0003677 // DNA binding // inferred from electronic annotation /// 0003700 // sequence-specific DNA binding transcription factor activity // inferred from electronic annotation /// 0005515 // protein binding // inferred from physical interaction /// 0005515 // protein binding // inferred from electronic annotation /// 0008134 // transcription factor binding // inferred from physical interaction //…	chr19:45252030-45263300 (+) // 95.97 // q13.32
203796_s_at	2.24305	1.16546	2.24305	up	BCL7A	605	0016481 // negative regulation of transcription // non-traceable author statement			chr12:122459026-122499950 (+) // 95.25 // q24.31
219072_at	2.02236	1.01604	2.02236	up	BCL7C	9274	0006915 // apoptosis // inferred from electronic annotation			chr16:30899117-30905265 (-) // 99.72 // p11.2
1570336_at	9.44333	3.23929	9.44333	up	BDH1	622	0008152 // metabolic process // traceable author statement /// 0008152 // metabolic process // inferred from electronic annotation /// 0055114 // oxidation reduction // inferred from electronic annotation	0005739 // mitochondrion // inferred from electronic annotation /// 0005743 // mitochondrial inner membrane // inferred from electronic annotation /// 0005759 // mitochondrial matrix // not recorded /// 0005759 // mitochondrial matrix // non-traceable author statement /// 0005759 // mitochondrial matrix // inferred from electronic annotation	0003824 // catalytic activity // inferred from electronic annotation /// 0003858 // 3-hydroxybutyrate dehydrogenase activity // not recorded /// 0003858 // 3-hydroxybutyrate dehydrogenase activity // inferred from direct assay /// 0003858 // 3-hydroxybutyrate dehydrogenase activity // inferred from electronic annotation /// 0005488 // binding // inferred from electronic annotation /// 0016491 // …	chr3:197281241-197282680 (-) // 71.51 // q29
218285_s_at	2.92712	1.54948	2.92712	up	BDH2	56898	0006635 // fatty acid beta-oxidation // inferred from direct assay /// 0008152 // metabolic process // inferred from electronic annotation /// 0019290 // siderophore biosynthetic process // inferred from sequence or structural similarity /// 0042168 // heme metabolic process // inferred from sequence or structural similarity /// 0055072 // iron ion homeostasis // inferred from sequence or structu…	0005737 // cytoplasm // inferred from direct assay /// 0005737 // cytoplasm // inferred from electronic annotation /// 0005739 // mitochondrion // inferred from direct assay	0003824 // catalytic activity // inferred from electronic annotation /// 0003858 // 3-hydroxybutyrate dehydrogenase activity // inferred from direct assay /// 0003858 // 3-hydroxybutyrate dehydrogenase activity // inferred from electronic annotation /// 0005488 // binding // inferred from electronic annotation /// 0016491 // oxidoreductase activity // inferred from electronic annotation /// 00166…	chr6:99622560-99623581 (+) // 94.56 // q16.2 /// chr4:104000633-104020979 (-) // 97.61 // q24
206382_s_at	2.66153	1.41226	2.66153	up	BDNF	627	0001657 // ureteric bud development // inferred from electronic annotation /// 0006916 // anti-apoptosis // inferred from electronic annotation /// 0007399 // nervous system development // traceable author statement /// 0007406 // negative regulation of neuroblast proliferation // inferred from electronic annotation /// 0007411 // axon guidance // inferred from electronic annotation /// 0007412 /…	0005576 // extracellular region // inferred from electronic annotation /// 0016023 // cytoplasmic membrane-bounded vesicle // inferred from electronic annotation	0005102 // receptor binding // inferred from electronic annotation /// 0005515 // protein binding // inferred from physical interaction /// 0005515 // protein binding // inferred from electronic annotation /// 0008083 // growth factor activity // inferred from electronic annotation /// 0008083 // growth factor activity // traceable author statement	chr11:27679062-27721976 (-) // 96.63 // p14.1
239367_at	2.54182	1.34586	2.54182	up	BDNF	627	0001657 // ureteric bud development // inferred from electronic annotation /// 0006916 // anti-apoptosis // inferred from electronic annotation /// 0007399 // nervous system development // traceable author statement /// 0007406 // negative regulation of neuroblast proliferation // inferred from electronic annotation /// 0007411 // axon guidance // inferred from electronic annotation /// 0007412 /…	0005576 // extracellular region // inferred from electronic annotation /// 0016023 // cytoplasmic membrane-bounded vesicle // inferred from electronic annotation	0005102 // receptor binding // inferred from electronic annotation /// 0005515 // protein binding // inferred from physical interaction /// 0005515 // protein binding // inferred from electronic annotation /// 0008083 // growth factor activity // inferred from electronic annotation /// 0008083 // growth factor activity // traceable author statement	chr11:27676443-27677009 (-) // 67.07 // p14.1
208945_s_at	2.16291	1.11297	2.16291	up	BECN1	8678	0000045 // autophagic vacuole assembly // inferred from electronic annotation /// 0006914 // autophagy // inferred from electronic annotation /// 0006916 // anti-apoptosis // traceable author statement /// 0006968 // cellular defense response // traceable author statement /// 0008285 // negative regulation of cell proliferation // inferred from electronic annotation /// 0009615 // response to vir…	0005737 // cytoplasm // inferred from electronic annotation /// 0005794 // Golgi apparatus // inferred from electronic annotation /// 0005802 // trans-Golgi network // inferred from electronic annotation /// 0016020 // membrane // inferred from electronic annotation /// 0016023 // cytoplasmic membrane-bounded vesicle // inferred from electronic annotation /// 0043234 // protein complex // inferre…	0005515 // protein binding // inferred from physical interaction /// 0005515 // protein binding // inferred from electronic annotation	chr17:40962154-40976299 (-) // 95.86 // q21.31
208946_s_at	2.13317	1.093	2.13317	up	BECN1	8678	0000045 // autophagic vacuole assembly // inferred from electronic annotation /// 0006914 // autophagy // inferred from electronic annotation /// 0006916 // anti-apoptosis // traceable author statement /// 0006968 // cellular defense response // traceable author statement /// 0008285 // negative regulation of cell proliferation // inferred from electronic annotation /// 0009615 // response to vir…	0005737 // cytoplasm // inferred from electronic annotation /// 0005794 // Golgi apparatus // inferred from electronic annotation /// 0005802 // trans-Golgi network // inferred from electronic annotation /// 0016020 // membrane // inferred from electronic annotation /// 0016023 // cytoplasmic membrane-bounded vesicle // inferred from electronic annotation /// 0043234 // protein complex // inferre…	0005515 // protein binding // inferred from physical interaction /// 0005515 // protein binding // inferred from electronic annotation	chr17:40962158-40976290 (-) // 99.67 // q21.31
1553842_at	2.39232	1.25841	2.39232	up	BEND2	139105				chrX:18181052-18238999 (-) // 80.55 // p22.13
1554443_s_at	3.09881	1.63171	3.09881	up	BEST1	7439	0006810 // transport // inferred from electronic annotation /// 0006811 // ion transport // inferred from electronic annotation /// 0007601 // visual perception // inferred from electronic annotation /// 0007601 // visual perception // traceable author statement /// 0030321 // transepithelial chloride transport // inferred from direct assay /// 0030321 // transepithelial chloride transport // inf…	0005624 // membrane fraction // traceable author statement /// 0005829 // cytosol // traceable author statement /// 0005886 // plasma membrane // inferred from electronic annotation /// 0016020 // membrane // inferred from electronic annotation /// 0016021 // integral to membrane // inferred from electronic annotation /// 0016021 // integral to membrane // traceable author statement /// 0016323 /…	0005216 // ion channel activity // inferred from electronic annotation /// 0005254 // chloride channel activity // inferred from direct assay /// 0005254 // chloride channel activity // inferred from electronic annotation	chr11:61717841-61731518 (+) // 91.33 // q12.3
1552296_at	2.09242	1.06517	2.09242	up	BEST4	266675	0006810 // transport // inferred from electronic annotation /// 0006811 // ion transport // inferred from electronic annotation	0005886 // plasma membrane // inferred from electronic annotation /// 0016020 // membrane // inferred from electronic annotation /// 0016021 // integral to membrane // inferred from electronic annotation /// 0034707 // chloride channel complex // inferred from electronic annotation	0005216 // ion channel activity // inferred from electronic annotation /// 0005254 // chloride channel activity // inferred from electronic annotation	chr1:45249258-45253377 (-) // 90.93 // p34.1
206746_at	2.92051	1.54622	2.92051	up	BFSP1	631		0005737 // cytoplasm // inferred from electronic annotation /// 0005856 // cytoskeleton // inferred from electronic annotation /// 0005882 // intermediate filament // inferred from electronic annotation /// 0005882 // intermediate filament // traceable author statement /// 0016020 // membrane // inferred from electronic annotation	0005200 // structural constituent of cytoskeleton // traceable author statement /// 0005212 // structural constituent of eye lens // inferred from electronic annotation	chr20:17474550-17511974 (-) // 99.49 // p12.1
206119_at	9.06289	3.17997	9.06289	up	BHMT	635	0006479 // protein methylation // non-traceable author statement /// 0006479 // protein methylation // inferred from electronic annotation /// 0009086 // methionine biosynthetic process // inferred from electronic annotation /// 0050666 // regulation of homocysteine metabolic process // non-traceable author statement	0005737 // cytoplasm // inferred from electronic annotation /// 0043234 // protein complex // inferred from electronic annotation	0008168 // methyltransferase activity // inferred from electronic annotation /// 0008270 // zinc ion binding // inferred from electronic annotation /// 0008898 // homocysteine S-methyltransferase activity // inferred from electronic annotation /// 0008898 // homocysteine S-methyltransferase activity // traceable author statement /// 0016740 // transferase activity // inferred from electronic anno…	chr5:78407682-78428107 (+) // 89.45 // q14.1
205780_at	7.8236	2.96783	7.8236	up	BIK	638	0006915 // apoptosis // inferred from electronic annotation /// 0006917 // induction of apoptosis // traceable author statement /// 0006917 // induction of apoptosis // inferred from electronic annotation /// 0007283 // spermatogenesis // inferred from electronic annotation /// 0008584 // male gonad development // inferred from electronic annotation /// 0042981 // regulation of apoptosis // infer…	0005740 // mitochondrial envelope // inferred from electronic annotation /// 0012505 // endomembrane system // inferred from electronic annotation /// 0016020 // membrane // inferred from electronic annotation /// 0016021 // integral to membrane // inferred from electronic annotation	0005515 // protein binding // inferred from physical interaction /// 0005515 // protein binding // inferred from electronic annotation /// 0046982 // protein heterodimerization activity // inferred from electronic annotation /// 0051400 // BH domain binding // inferred from electronic annotation	chr22:43519630-43525717 (+) // 68.15 // q13.2
219191_s_at	4.45246	2.1546	4.45246	up	BIN2	51411		0005737 // cytoplasm // inferred from electronic annotation	0005515 // protein binding // inferred from physical interaction /// 0005515 // protein binding // inferred from electronic annotation	chr4:83196018-83198214 (+) // 93.2 // q21.22 /// chr12:51674822-51717924 (-) // 99.41 // q13.13
220451_s_at	2.31231	1.20934	2.31231	up	BIRC7	79444	0006309 // DNA fragmentation involved in apoptotic nuclear change // non-traceable author statement /// 0006915 // apoptosis // inferred from electronic annotation /// 0006916 // anti-apoptosis // non-traceable author statement /// 0007257 // activation of JUN kinase activity // non-traceable author statement	0005622 // intracellular // inferred from electronic annotation /// 0005634 // nucleus // inferred from electronic annotation /// 0005737 // cytoplasm // inferred from electronic annotation	0005515 // protein binding // inferred from physical interaction /// 0005515 // protein binding // inferred from electronic annotation /// 0008270 // zinc ion binding // inferred from electronic annotation /// 0019899 // enzyme binding // non-traceable author statement /// 0046872 // metal ion binding // inferred from electronic annotation	chr20:61867275-61871846 (+) // 100.0 // q13.33
222761_at	2.54896	1.34991	2.54896	up	BIVM	54841		0005634 // nucleus // inferred from electronic annotation /// 0005737 // cytoplasm // inferred from electronic annotation		chr13:103451504-103494222 (+) // 91.27 // q33.1
229589_x_at	2.40469	1.26585	2.40469	up	BIVM	54841		0005634 // nucleus // inferred from electronic annotation /// 0005737 // cytoplasm // inferred from electronic annotation		chr13:103493722-103493883 (-) // 58.97 // q33.1
1569289_at	2.80097	1.48593	2.80097	up	BIVM	54841		0005634 // nucleus // inferred from electronic annotation /// 0005737 // cytoplasm // inferred from electronic annotation		chr13:103459876-103469565 (+) // 70.49 // q33.1
202592_at	2.53394	1.34138	2.53394	up	BLOC1S1	2647	0006892 // post-Golgi vesicle-mediated transport // not recorded /// 0016044 // cellular membrane organization // not recorded /// 0032438 // melanosome organization // non-traceable author statement /// 0060155 // platelet dense granule organization // non-traceable author statement	0005739 // mitochondrion // inferred from electronic annotation /// 0005829 // cytosol // inferred from electronic annotation /// 0031083 // BLOC-1 complex // inferred from direct assay	0005515 // protein binding // inferred from physical interaction /// 0005515 // protein binding // inferred from electronic annotation	chr12:56109820-56113484 (+) // 99.65 // q13.2
226530_at	2.54659	1.34857	2.54659	up	BMF	90427	0006915 // apoptosis // inferred from sequence or structural similarity /// 0006915 // apoptosis // inferred from electronic annotation /// 0042981 // regulation of apoptosis // inferred from electronic annotation	0001669 // acrosomal vesicle // inferred from electronic annotation /// 0005737 // cytoplasm // inferred from electronic annotation /// 0005829 // cytosol // not recorded /// 0005886 // plasma membrane // not recorded /// 0015629 // actin cytoskeleton // inferred from electronic annotation /// 0016459 // myosin complex // inferred from sequence or structural similarity /// 0016459 // myosin compl…	0005515 // protein binding // inferred from physical interaction /// 0005515 // protein binding // inferred from electronic annotation	chr15:40380090-40398649 (-) // 92.52 // q15.1
207595_s_at	3.60903	1.85161	3.60903	up	BMP1	649	0001501 // skeletal system development // non-traceable author statement /// 0001501 // skeletal system development // traceable author statement /// 0001502 // cartilage condensation // traceable author statement /// 0001503 // ossification // inferred from electronic annotation /// 0006508 // proteolysis // inferred from direct assay /// 0006508 // proteolysis // inferred from electronic annota…	0005615 // extracellular space // inferred from electronic annotation /// 0031988 // membrane-bounded vesicle // inferred from electronic annotation	0004222 // metalloendopeptidase activity // inferred from electronic annotation /// 0005125 // cytokine activity // inferred from electronic annotation /// 0005509 // calcium ion binding // inferred from electronic annotation /// 0008083 // growth factor activity // inferred from electronic annotation /// 0008233 // peptidase activity // inferred from direct assay /// 0008233 // peptidase activit…	chr8:22022912-22058713 (+) // 96.67 // p21.3
214716_at	2.80007	1.48546	2.80007	up	BMP2K	55589	0006468 // protein phosphorylation // inferred from electronic annotation /// 0030500 // regulation of bone mineralization // inferred from electronic annotation	0005634 // nucleus // inferred from electronic annotation	0000166 // nucleotide binding // inferred from electronic annotation /// 0004672 // protein kinase activity // inferred from electronic annotation /// 0004674 // protein serine/threonine kinase activity // inferred from electronic annotation /// 0005524 // ATP binding // inferred from electronic annotation /// 0016301 // kinase activity // inferred from electronic annotation /// 0016740 // transf…	chr4:79780320-79834371 (+) // 94.49 // q21.21
211260_at	2.48878	1.31544	2.48878	up	BMP7	655	0001501 // skeletal system development // traceable author statement /// 0001503 // ossification // inferred from electronic annotation /// 0001654 // eye development // inferred from electronic annotation /// 0001656 // metanephros development // inferred from expression pattern /// 0001657 // ureteric bud development // inferred from sequence or structural similarity /// 0001657 // ureteric bud…	0005576 // extracellular region // inferred from electronic annotation /// 0005615 // extracellular space // inferred from electronic annotation /// 0031012 // extracellular matrix // inferred from electronic annotation /// 0031988 // membrane-bounded vesicle // inferred from electronic annotation	0005125 // cytokine activity // inferred from electronic annotation /// 0005515 // protein binding // inferred from physical interaction /// 0005515 // protein binding // inferred from electronic annotation /// 0008083 // growth factor activity // inferred from electronic annotation /// 0008201 // heparin binding // inferred from electronic annotation	chr20:55748052-55841685 (-) // 88.49 // q13.31
229975_at	3.23122	1.69208	3.23122	up	BMPR1B	658	0001501 // skeletal system development // inferred from mutant phenotype /// 0001502 // cartilage condensation // non-traceable author statement /// 0001502 // cartilage condensation // inferred from electronic annotation /// 0001550 // ovarian cumulus expansion // inferred from sequence or structural similarity /// 0001550 // ovarian cumulus expansion // inferred from electronic annotation /// 0…	0005886 // plasma membrane // not recorded /// 0005887 // integral to plasma membrane // inferred by curator /// 0016020 // membrane // inferred from electronic annotation /// 0016021 // integral to membrane // inferred from electronic annotation /// 0043235 // receptor complex // traceable author statement	0000166 // nucleotide binding // inferred from electronic annotation /// 0004672 // protein kinase activity // inferred from electronic annotation /// 0004674 // protein serine/threonine kinase activity // inferred from direct assay /// 0004674 // protein serine/threonine kinase activity // inferred from electronic annotation /// 0004675 // transmembrane receptor protein serine/threonine kinase a…	chr4:96078508-96079592 (+) // 93.5 // q22.3
243445_at	2.81288	1.49205	2.81288	up	BNC2	54796	0006350 // transcription // inferred from electronic annotation /// 0045449 // regulation of transcription // inferred from electronic annotation	0005622 // intracellular // inferred from electronic annotation /// 0005634 // nucleus // inferred from electronic annotation	0003677 // DNA binding // inferred from electronic annotation /// 0008270 // zinc ion binding // inferred from electronic annotation /// 0046872 // metal ion binding // inferred from electronic annotation	chr9:16579789-16727880 (-) // 95.96 // p22.3
207829_s_at	2.07271	1.05152	2.07271	up	BNIP1	662	0006810 // transport // inferred from electronic annotation /// 0006915 // apoptosis // inferred from direct assay /// 0006915 // apoptosis // inferred from electronic annotation /// 0006916 // anti-apoptosis // traceable author statement /// 0006917 // induction of apoptosis // inferred from mutant phenotype /// 0007029 // endoplasmic reticulum organization // inferred from mutant phenotype /// …	0005635 // nuclear envelope // inferred from direct assay /// 0005737 // cytoplasm // inferred from direct assay /// 0005783 // endoplasmic reticulum // inferred from direct assay /// 0005783 // endoplasmic reticulum // inferred from electronic annotation /// 0005789 // endoplasmic reticulum membrane // inferred from electronic annotation /// 0016020 // membrane // inferred from electronic annota…	0005515 // protein binding // inferred from physical interaction	chr5:172571548-172591060 (+) // 99.58 // q35.1
221479_s_at	2.1765	1.12201	2.1765	up	BNIP3L	665	0006915 // apoptosis // inferred from electronic annotation /// 0006917 // induction of apoptosis // inferred from direct assay /// 0008634 // negative regulation of survival gene product expression // inferred from direct assay /// 0043065 // positive regulation of apoptosis // inferred from electronic annotation /// 0043066 // negative regulation of apoptosis // inferred from direct assay /// 0…	0005634 // nucleus // inferred from electronic annotation /// 0005635 // nuclear envelope // inferred from direct assay /// 0005635 // nuclear envelope // inferred from electronic annotation /// 0005739 // mitochondrion // inferred from direct assay /// 0005739 // mitochondrion // inferred from electronic annotation /// 0005740 // mitochondrial envelope // inferred from electronic annotation /// …	0005515 // protein binding // inferred from physical interaction /// 0005521 // lamin binding // inferred from direct assay /// 0005521 // lamin binding // inferred from physical interaction /// 0042802 // identical protein binding // inferred from physical interaction /// 0042803 // protein homodimerization activity // inferred from direct assay /// 0046982 // protein heterodimerization activity…	chr8:26240569-26268427 (+) // 99.6 // p21.2
236534_at	2.16958	1.11741	2.16958	up	BNIPL	149428	0006915 // apoptosis // inferred from direct assay /// 0006915 // apoptosis // inferred from electronic annotation /// 0006917 // induction of apoptosis // inferred from direct assay /// 0008285 // negative regulation of cell proliferation // inferred from direct assay /// 0040009 // regulation of growth rate // inferred from direct assay	0005634 // nucleus // inferred from direct assay /// 0005829 // cytosol // inferred from direct assay	0005515 // protein binding // inferred from physical interaction /// 0042802 // identical protein binding // inferred from physical interaction	chr1:151019658-151020072 (+) // 56.87 // q21.3
1553072_at	4.40906	2.14047	4.40906	up	BNIPL	149428	0006915 // apoptosis // inferred from direct assay /// 0006915 // apoptosis // inferred from electronic annotation /// 0006917 // induction of apoptosis // inferred from direct assay /// 0008285 // negative regulation of cell proliferation // inferred from direct assay /// 0040009 // regulation of growth rate // inferred from direct assay	0005634 // nucleus // inferred from direct assay /// 0005829 // cytosol // inferred from direct assay	0005515 // protein binding // inferred from physical interaction /// 0042802 // identical protein binding // inferred from physical interaction	chr1:151011315-151019163 (+) // 94.81 // q21.3
223349_s_at	2.31505	1.21104	2.31505	up	BOK	666	0006915 // apoptosis // inferred from direct assay /// 0006915 // apoptosis // inferred from electronic annotation /// 0006917 // induction of apoptosis // inferred from electronic annotation /// 0006917 // induction of apoptosis // traceable author statement /// 0042981 // regulation of apoptosis // inferred from electronic annotation /// 0043065 // positive regulation of apoptosis // inferred f…		0046982 // protein heterodimerization activity // inferred from electronic annotation /// 0046983 // protein dimerization activity // inferred from sequence or structural similarity /// 0046983 // protein dimerization activity // inferred from electronic annotation /// 0051400 // BH domain binding // inferred from electronic annotation	chr2:242498305-242513533 (+) // 95.33 // q37.3
219345_at	2.52546	1.33655	2.52546	up	BOLA1	51027		0005576 // extracellular region // inferred from electronic annotation /// 0005739 // mitochondrion // inferred from electronic annotation	0005515 // protein binding // inferred from physical interaction	chr1:149871559-149872345 (+) // 96.55 // q21.2
227291_s_at	2.99078	1.58052	2.99078	up	BOLA3	388962		0005576 // extracellular region // inferred from electronic annotation		chr2:74362541-74375031 (-) // 96.19 // p13.1 /// chr5:125998835-125999372 (-) // 92.74 // q23.2
205750_at	4.26883	2.09384	4.26883	up	BPHL	670	0005975 // carbohydrate metabolic process // inferred from electronic annotation /// 0006519 // cellular amino acid and derivative metabolic process // traceable author statement /// 0006974 // response to DNA damage stimulus // inferred from electronic annotation /// 0009636 // response to toxin // traceable author statement /// 0016045 // detection of bacterium // inferred from electronic annot…	0000785 // chromatin // inferred from electronic annotation /// 0005625 // soluble fraction // inferred from electronic annotation /// 0005634 // nucleus // inferred from electronic annotation /// 0005737 // cytoplasm // inferred from electronic annotation /// 0005737 // cytoplasm // traceable author statement /// 0005739 // mitochondrion // inferred from sequence or structural similarity /// 000…	0003682 // chromatin binding // inferred from electronic annotation /// 0004649 // poly(ADP-ribose) glycohydrolase activity // inferred from electronic annotation /// 0004649 // poly(ADP-ribose) glycohydrolase activity // inferred from direct assay /// 0004649 // poly(ADP-ribose) glycohydrolase activity // traceable author statement /// 0016787 // hydrolase activity // inferred from electronic an…	chr6:3119041-3153280 (+) // 71.86 // p25.2
1554575_a_at	2.27581	1.18638	2.27581	up	BPNT1	10380	0006139 // nucleobase, nucleoside, nucleotide and nucleic acid metabolic process // traceable author statement /// 0007399 // nervous system development // traceable author statement	0005829 // cytosol // not recorded	0000287 // magnesium ion binding // inferred from electronic annotation /// 0004437 // inositol or phosphatidylinositol phosphatase activity // inferred from electronic annotation /// 0008441 // 3'(2'),5'-bisphosphate nucleotidase activity // not recorded /// 0008441 // 3'(2'),5'-bisphosphate nucleotidase activity // inferred from electronic annotation /// 0008441 // 3'(2'),5'-bisphosphate nucleo…	chr1:220231072-220263130 (-) // 91.97 // q41
236402_at	2.13292	1.09283	2.13292	up	BRAF	673	0000165 // MAPKKK cascade // inferred from electronic annotation /// 0006468 // protein phosphorylation // inferred from electronic annotation /// 0006468 // protein phosphorylation // traceable author statement /// 0006916 // anti-apoptosis // traceable author statement /// 0007165 // signal transduction // inferred from electronic annotation /// 0007264 // small GTPase mediated signal transduct…	0005624 // membrane fraction // inferred from electronic annotation /// 0005625 // soluble fraction // inferred from electronic annotation /// 0005634 // nucleus // inferred from direct assay /// 0005634 // nucleus // inferred from electronic annotation /// 0005737 // cytoplasm // inferred from direct assay /// 0005737 // cytoplasm // inferred from electronic annotation /// 0005886 // plasma memb…	0000166 // nucleotide binding // inferred from electronic annotation /// 0004672 // protein kinase activity // traceable author statement /// 0004672 // protein kinase activity // inferred from electronic annotation /// 0004674 // protein serine/threonine kinase activity // inferred from electronic annotation /// 0004709 // MAP kinase kinase kinase activity // inferred from electronic annotation …	chr7:140424943-140425403 (-) // 96.44 // q34
209923_s_at	2.00843	1.00606	2.00843	up	BRAP	8315	0000165 // MAPKKK cascade // inferred from direct assay /// 0007265 // Ras protein signal transduction // inferred from direct assay /// 0009968 // negative regulation of signal transduction // inferred from direct assay	0000151 // ubiquitin ligase complex // inferred from direct assay /// 0005737 // cytoplasm // inferred from direct assay /// 0005737 // cytoplasm // inferred from electronic annotation	0000166 // nucleotide binding // inferred from electronic annotation /// 0004842 // ubiquitin-protein ligase activity // inferred from direct assay /// 0005515 // protein binding // inferred from physical interaction /// 0005515 // protein binding // inferred from electronic annotation /// 0008139 // nuclear localization sequence binding // inferred from direct assay /// 0008270 // zinc ion bindi…	chr12:112081899-112123739 (-) // 98.86 // q24.12
226052_at	2.26987	1.18261	2.26987	up	BRD4	23476		0005634 // nucleus // inferred from direct assay /// 0005634 // nucleus // inferred from electronic annotation /// 0005730 // nucleolus // inferred from direct assay /// 0005737 // cytoplasm // inferred from direct assay	0005515 // protein binding // inferred from physical interaction	chr19:15347648-15348658 (-) // 78.28 // p13.12
205550_s_at	2.91706	1.54451	2.91706	up	BRE	9577	0006281 // DNA repair // inferred from electronic annotation /// 0006302 // double-strand break repair // inferred from mutant phenotype /// 0006915 // apoptosis // inferred from electronic annotation /// 0006974 // response to DNA damage stimulus // inferred from expression pattern /// 0006974 // response to DNA damage stimulus // inferred from electronic annotation /// 0007165 // signal transdu…	0000152 // nuclear ubiquitin ligase complex // inferred from direct assay /// 0005634 // nucleus // inferred from direct assay /// 0005634 // nucleus // inferred from electronic annotation /// 0005737 // cytoplasm // inferred from direct assay /// 0005737 // cytoplasm // inferred from electronic annotation /// 0070531 // BRCA1-A complex // inferred from direct assay /// 0070552 // BRISC complex /…	0000268 // peroxisome targeting sequence binding // traceable author statement /// 0005164 // tumor necrosis factor receptor binding // inferred from direct assay /// 0005515 // protein binding // inferred from physical interaction /// 0031593 // polyubiquitin binding // inferred from direct assay	chr2:28113658-28561765 (+) // 99.64 // p23.2
211566_x_at	2.55392	1.35271	2.55392	up	BRE	9577	0006281 // DNA repair // inferred from electronic annotation /// 0006302 // double-strand break repair // inferred from mutant phenotype /// 0006915 // apoptosis // inferred from electronic annotation /// 0006974 // response to DNA damage stimulus // inferred from expression pattern /// 0006974 // response to DNA damage stimulus // inferred from electronic annotation /// 0007165 // signal transdu…	0000152 // nuclear ubiquitin ligase complex // inferred from direct assay /// 0005634 // nucleus // inferred from direct assay /// 0005634 // nucleus // inferred from electronic annotation /// 0005737 // cytoplasm // inferred from direct assay /// 0005737 // cytoplasm // inferred from electronic annotation /// 0070531 // BRCA1-A complex // inferred from direct assay /// 0070552 // BRISC complex /…	0000268 // peroxisome targeting sequence binding // traceable author statement /// 0005164 // tumor necrosis factor receptor binding // inferred from direct assay /// 0005515 // protein binding // inferred from physical interaction /// 0031593 // polyubiquitin binding // inferred from direct assay	chr2:28210858-28561766 (+) // 91.05 // p23.2
215676_at	2.47771	1.30901	2.47771	up	BRF1	2972	0006350 // transcription // inferred from electronic annotation /// 0006352 // transcription initiation // inferred from electronic annotation /// 0006355 // regulation of transcription, DNA-dependent // inferred from electronic annotation /// 0006383 // transcription from RNA polymerase III promoter // traceable author statement /// 0006384 // transcription initiation from RNA polymerase III pro…	0000126 // transcription factor TFIIIB complex // non-traceable author statement /// 0005634 // nucleus // inferred from electronic annotation	0003709 // RNA polymerase III transcription factor activity // traceable author statement /// 0003743 // translation initiation factor activity // inferred from electronic annotation /// 0005515 // protein binding // inferred from electronic annotation /// 0008270 // zinc ion binding // inferred from electronic annotation /// 0016563 // transcription activator activity // inferred from electronic…	chr14:105722523-105766908 (-) // 99.33 // q32.33
223376_s_at	2.6789	1.42164	2.6789	up	BRI3	25798		0016020 // membrane // inferred from electronic annotation /// 0016021 // integral to membrane // inferred from electronic annotation		chr7:97910986-97920765 (+) // 84.77 // q21.3
207369_at	2.23338	1.15923	2.23338	up	BRS3	680	0006006 // glucose metabolic process // traceable author statement /// 0007165 // signal transduction // inferred from electronic annotation /// 0007186 // G-protein coupled receptor protein signaling pathway // inferred from electronic annotation /// 0008217 // regulation of blood pressure // traceable author statement /// 0008343 // adult feeding behavior // traceable author statement	0005886 // plasma membrane // inferred from electronic annotation /// 0005886 // plasma membrane // non-traceable author statement /// 0016020 // membrane // inferred from electronic annotation /// 0016021 // integral to membrane // inferred from electronic annotation /// 0016021 // integral to membrane // traceable author statement /// 0043005 // neuron projection // inferred from electronic ann…	0004871 // signal transducer activity // inferred from electronic annotation /// 0004872 // receptor activity // inferred from electronic annotation /// 0004930 // G-protein coupled receptor activity // inferred from electronic annotation /// 0004946 // bombesin receptor activity // inferred from electronic annotation /// 0004946 // bombesin receptor activity // traceable author statement	chrX:135570045-135575935 (+) // 98.7 // q26.3
244738_at	3.20131	1.67866	3.20131	up	BRWD3	254065				chrX:79931337-79938128 (-) // 87.28 // q21.1
228570_at	2.56192	1.35723	2.56192	up	BTBD11	121551		0016020 // membrane // inferred from electronic annotation /// 0016021 // integral to membrane // inferred from electronic annotation	0003677 // DNA binding // inferred from electronic annotation /// 0005515 // protein binding // inferred from electronic annotation	chr12:108052634-108053417 (+) // 97.51 // q23.3
238102_s_at	2.87183	1.52197	2.87183	up	BTBD19	149478			0005515 // protein binding // inferred from electronic annotation	chr1:45278845-45279466 (-) // 99.59 // p34.1
207722_s_at	4.22642	2.07944	4.22642	up	BTBD2	55643		0000932 // cytoplasmic mRNA processing body // inferred from electronic annotation /// 0005737 // cytoplasm // inferred from electronic annotation	0005515 // protein binding // inferred from physical interaction /// 0005515 // protein binding // inferred from electronic annotation	chr19:1985446-1991298 (-) // 99.05 // p13.3
200920_s_at	2.24448	1.16638	2.24448	up	BTG1	694	0006479 // protein methylation // inferred from electronic annotation /// 0006979 // response to oxidative stress // inferred from electronic annotation /// 0007283 // spermatogenesis // inferred from electronic annotation /// 0008285 // negative regulation of cell proliferation // inferred from direct assay /// 0008285 // negative regulation of cell proliferation // inferred from electronic anno…	0005634 // nucleus // inferred from direct assay /// 0005634 // nucleus // inferred from mutant phenotype /// 0005737 // cytoplasm // inferred from direct assay /// 0005737 // cytoplasm // inferred from mutant phenotype	0003712 // transcription cofactor activity // non-traceable author statement /// 0005515 // protein binding // inferred from physical interaction /// 0005515 // protein binding // inferred from electronic annotation /// 0019899 // enzyme binding // inferred from physical interaction /// 0019900 // kinase binding // non-traceable author statement	chr12:92536900-92539756 (-) // 91.13 // q21.33
200921_s_at	2.13034	1.09108	2.13034	up	BTG1	694	0006479 // protein methylation // inferred from electronic annotation /// 0006979 // response to oxidative stress // inferred from electronic annotation /// 0007283 // spermatogenesis // inferred from electronic annotation /// 0008285 // negative regulation of cell proliferation // inferred from direct assay /// 0008285 // negative regulation of cell proliferation // inferred from electronic anno…	0005634 // nucleus // inferred from direct assay /// 0005634 // nucleus // inferred from mutant phenotype /// 0005737 // cytoplasm // inferred from direct assay /// 0005737 // cytoplasm // inferred from mutant phenotype	0003712 // transcription cofactor activity // non-traceable author statement /// 0005515 // protein binding // inferred from physical interaction /// 0005515 // protein binding // inferred from electronic annotation /// 0019899 // enzyme binding // inferred from physical interaction /// 0019900 // kinase binding // non-traceable author statement	chr12:92536902-92539620 (-) // 95.23 // q21.33
201235_s_at	3.53938	1.82349	3.53938	up	BTG2	7832	0006281 // DNA repair // traceable author statement /// 0006350 // transcription // inferred from electronic annotation /// 0006479 // protein methylation // inferred from electronic annotation /// 0006974 // response to DNA damage stimulus // inferred from direct assay /// 0008285 // negative regulation of cell proliferation // traceable author statement /// 0009612 // response to mechanical sti…		0005515 // protein binding // inferred from physical interaction /// 0005515 // protein binding // inferred from electronic annotation	chr1:203274625-203278730 (+) // 97.67 // q32.1
1554362_at	2.268	1.18142	2.268	up	BTG4	54766	0007050 // cell cycle arrest // traceable author statement /// 0008285 // negative regulation of cell proliferation // traceable author statement /// 0030182 // neuron differentiation // traceable author statement /// 0045930 // negative regulation of mitotic cell cycle // inferred from electronic annotation			chr11:111367237-111383064 (-) // 88.6 // q23.1
205299_s_at	4.70496	2.23418	4.70496	up	BTN2A2	10385		0016020 // membrane // inferred from electronic annotation /// 0016021 // integral to membrane // inferred from electronic annotation		chr6:26383353-26395000 (+) // 68.08 // p22.2
207485_x_at	3.0502	1.6089	3.0502	up	BTN3A1	11119	0006629 // lipid metabolic process // traceable author statement	0016020 // membrane // inferred from electronic annotation /// 0016021 // integral to membrane // inferred from electronic annotation		chr6:26402581-26411819 (+) // 92.64 // p22.2
209846_s_at	6.45153	2.68964	6.45153	up	BTN3A2	11118		0016020 // membrane // inferred from electronic annotation /// 0016021 // integral to membrane // inferred from electronic annotation		chr6:26365491-26376278 (+) // 88.24 // p22.2
212613_at	3.30512	1.7247	3.30512	up	BTN3A2	11118		0016020 // membrane // inferred from electronic annotation /// 0016021 // integral to membrane // inferred from electronic annotation		chr6:26376387-26378540 (+) // 75.51 // p22.2
204820_s_at	4.93203	2.30218	4.93203	up	BTN3A2 /// BTN3A3	10384 /// 11118		0016020 // membrane // inferred from electronic annotation /// 0016021 // integral to membrane // inferred from electronic annotation		chr6:26440780-26453639 (+) // 87.23 // p22.2
38241_at	2.23381	1.15951	2.23381	up	BTN3A3	10384		0016020 // membrane // inferred from electronic annotation /// 0016021 // integral to membrane // inferred from electronic annotation		chr6:26440780-26453603 (+) // 87.12 // p22.2
205690_s_at	2.06957	1.04933	2.06957	up	BUD31	8896	0006357 // regulation of transcription from RNA polymerase II promoter // traceable author statement	0005634 // nucleus // inferred from electronic annotation /// 0005634 // nucleus // traceable author statement	0003700 // sequence-specific DNA binding transcription factor activity // traceable author statement	chr7:99006667-99017238 (+) // 80.66 // q22.1
209182_s_at	2.08579	1.0606	2.08579	up	C10orf10	11067		0005739 // mitochondrion // inferred from direct assay /// 0005739 // mitochondrion // inferred from electronic annotation		chr10:45471576-45474257 (-) // 91.19 // q11.21
1557548_at	3.54279	1.82489	3.54279	up	C10orf108	414235				chr10:696016-711108 (+) // 86.69 // p15.3
223703_at	2.12065	1.08451	2.12065	up	C10orf11	83938				chr10:77542518-78317124 (+) // 98.67 // q22.2
244077_at	4.27399	2.09558	4.27399	up	C10orf113	387638				chr10:21434938-21435571 (-) // 92.32 // p12.31
1555922_at	6.0809	2.60428	6.0809	up	C10orf114	399726				chr10:21783420-21786193 (-) // 97.96 // p12.31
219601_s_at	2.1888	1.13014	2.1888	up	C10orf12	26148				chr10:98741851-98745580 (+) // 99.92 // q24.1
230259_at	4.11535	2.04101	4.11535	up	C10orf125	282969	0008643 // carbohydrate transport // inferred from electronic annotation			chr10:135168658-135171500 (-) // 98.84 // q26.3
218590_at	2.38517	1.25409	2.38517	up	C10orf2	56652	0006260 // DNA replication // inferred from electronic annotation /// 0006264 // mitochondrial DNA replication // inferred from mutant phenotype /// 0006264 // mitochondrial DNA replication // non-traceable author statement /// 0006264 // mitochondrial DNA replication // inferred from electronic annotation /// 0006268 // DNA unwinding involved in replication // inferred from electronic annotation…	0005739 // mitochondrion // inferred from electronic annotation /// 0042645 // mitochondrial nucleoid // inferred from direct assay /// 0042645 // mitochondrial nucleoid // inferred from electronic annotation	0000166 // nucleotide binding // inferred from electronic annotation /// 0002020 // protease binding // inferred from physical interaction /// 0003678 // DNA helicase activity // inferred from electronic annotation /// 0003697 // single-stranded DNA binding // inferred from direct assay /// 0004386 // helicase activity // inferred from electronic annotation /// 0005524 // ATP binding // inferred …	chr10:102748469-102754158 (+) // 83.11 // q24.31
1552422_at	3.26163	1.70559	3.26163	up	C10orf25	220979		0005576 // extracellular region // inferred from electronic annotation		chr10:45493520-45496336 (-) // 31.39 // q11.21
210455_at	2.05561	1.03957	2.05561	up	C10orf28	27291			0000166 // nucleotide binding // inferred from electronic annotation	chr10:99922638-99968959 (+) // 87.92 // q24.2
239998_at	2.4621	1.29989	2.4621	up	C10orf53	282966				chr10:50887790-50902946 (+) // 99.07 // q11.23
218174_s_at	2.0677	1.04803	2.0677	up	C10orf57	80195		0016020 // membrane // inferred from electronic annotation /// 0016021 // integral to membrane // inferred from electronic annotation		chr10:81838425-81852303 (+) // 99.8 // q22.3
224435_at	4.14087	2.04993	4.14087	up	C10orf58	84293		0005576 // extracellular region // inferred from electronic annotation /// 0005739 // mitochondrion // inferred from electronic annotation		chr10:82180220-82192391 (+) // 74.49 // q23.1
228155_at	3.40066	1.76581	3.40066	up	C10orf58	84293		0005576 // extracellular region // inferred from electronic annotation /// 0005739 // mitochondrion // inferred from electronic annotation		chr10:81870460-82192752 (+) // 66.35 // q22.3
232662_x_at	2.99089	1.58057	2.99089	up	C10orf58	84293		0005576 // extracellular region // inferred from electronic annotation /// 0005739 // mitochondrion // inferred from electronic annotation		chr10:82195086-82196823 (+) // 13.4 // q23.1
230667_at	3.23532	1.69391	3.23532	up	C10orf84	63877				chr10:120065402-120066102 (-) // 98.17 // q26.11
1555443_at	4.52862	2.17907	4.52862	up	C10orf96	374355				chr10:118083939-118139540 (+) // 77.06 // q25.3
222785_x_at	2.7678	1.46874	2.7678	up	C11orf1	64776		0005634 // nucleus // non-traceable author statement /// 0005634 // nucleus // inferred from electronic annotation		chr11:111750223-111756698 (+) // 44.03 // q23.1
231530_s_at	2.17058	1.11808	2.17058	up	C11orf1	64776		0005634 // nucleus // non-traceable author statement /// 0005634 // nucleus // inferred from electronic annotation		chr11:111750271-111754625 (+) // 100.0 // q23.1
218213_s_at	2.36808	1.24372	2.36808	up	C11orf10	746	0007155 // cell adhesion // inferred from electronic annotation /// 0007156 // homophilic cell adhesion // inferred from electronic annotation	0005886 // plasma membrane // inferred from electronic annotation /// 0016020 // membrane // inferred from electronic annotation /// 0016021 // integral to membrane // inferred from electronic annotation	0005509 // calcium ion binding // inferred from electronic annotation	chr11:61556604-61560085 (-) // 97.13 // q12.2
217969_at	2.65633	1.40943	2.65633	up	C11orf2	738	0006810 // transport // inferred from electronic annotation /// 0006869 // lipid transport // inferred from electronic annotation /// 0015031 // protein transport // inferred from electronic annotation	0005794 // Golgi apparatus // inferred from electronic annotation /// 0016021 // integral to membrane // traceable author statement		chr11:64863682-64879180 (+) // 98.59 // q13.1
234669_x_at	3.28787	1.71715	3.28787	up	C11orf30	56946	0006281 // DNA repair // inferred from electronic annotation /// 0006350 // transcription // inferred from electronic annotation /// 0006974 // response to DNA damage stimulus // inferred from electronic annotation /// 0016568 // chromatin modification // inferred from electronic annotation /// 0045449 // regulation of transcription // inferred from electronic annotation	0005634 // nucleus // inferred from electronic annotation		chr11:76207379-76207472 (+) // 66.43 // q13.5
239789_at	2.33075	1.22079	2.33075	up	C11orf49	79096				chr11:47179410-47179894 (+) // 97.57 // p11.2
238805_at	3.55762	1.83091	3.55762	up	C11orf52	91894				chr11:111797136-111797595 (+) // 95.63 // q23.1
223268_at	2.04014	1.02867	2.04014	up	C11orf54	28970		0005634 // nucleus // inferred from direct assay /// 0005634 // nucleus // inferred from electronic annotation	0005515 // protein binding // inferred from physical interaction /// 0008270 // zinc ion binding // inferred from electronic annotation /// 0016787 // hydrolase activity // inferred from electronic annotation /// 0016788 // hydrolase activity, acting on ester bonds // inferred from electronic annotation /// 0046872 // metal ion binding // inferred from electronic annotation	chr11:93480460-93496250 (+) // 83.48 // q21
1555803_a_at	2.46737	1.30297	2.46737	up	C11orf57	55216				chr11:111946289-111954681 (+) // 89.73 // q23.1
223009_at	3.04332	1.60565	3.04332	up	C11orf59	55004	0001919 // regulation of receptor recycling // inferred from sequence or structural similarity /// 0007032 // endosome organization // inferred from sequence or structural similarity /// 0007040 // lysosome organization // inferred from sequence or structural similarity /// 0010872 // regulation of cholesterol esterification // inferred from mutant phenotype /// 0010874 // regulation of cholester…	0005764 // lysosome // inferred from direct assay /// 0005886 // plasma membrane // inferred from electronic annotation /// 0016020 // membrane // inferred from electronic annotation /// 0031902 // late endosome membrane // inferred from sequence or structural similarity /// 0043234 // protein complex // inferred from direct assay /// 0045121 // membrane raft // inferred from sequence or structur…	0005515 // protein binding // inferred from physical interaction	chr11:71808338-71814295 (-) // 98.11 // q13.4
221599_at	2.72569	1.44662	2.72569	up	C11orf67	28971				chr11:77532207-77583397 (+) // 88.87 // q14.1
221600_s_at	2.28837	1.19432	2.28837	up	C11orf67	28971				chr11:77532207-77583397 (+) // 88.87 // q14.1
224463_s_at	3.09272	1.62888	3.09272	up	C11orf70	85016				chr11:101918198-101954144 (+) // 98.51 // q22.1
241198_s_at	2.55617	1.35399	2.55617	up	C11orf70	85016				chr11:101918244-101946841 (+) // 100.0 // q22.1
228249_at	2.6701	1.41689	2.6701	up	C11orf74	119710				chr11:36616056-36680822 (+) // 86.91 // p12
219806_s_at	2.28216	1.1904	2.28216	up	C11orf75	56935		0016020 // membrane // inferred from electronic annotation /// 0016021 // integral to membrane // inferred from electronic annotation		chr11:93211640-93276514 (-) // 90.35 // q21
230956_at	9.39004	3.23113	9.39004	up	C11orf92	399948		0016020 // membrane // inferred from electronic annotation /// 0016021 // integral to membrane // inferred from electronic annotation		chr11:111169068-111170407 (-) // 98.33 // q23.1
228338_at	5.20464	2.3798	5.20464	up	C11orf93	120376				chr11:111175373-111179458 (+) // 99.57 // q23.1
242469_at	2.52727	1.33758	2.52727	up	C11orf93	120376				chr11:111174156-111174617 (+) // 94.2 // q23.1
218220_at	2.14161	1.0987	2.14161	up	C12orf10	60314	0043473 // pigmentation // non-traceable author statement	0005634 // nucleus // inferred from electronic annotation /// 0005739 // mitochondrion // inferred from electronic annotation		chr12:53693501-53700954 (+) // 97.08 // q13.13
224759_s_at	2.32621	1.21798	2.32621	up	C12orf23	90488		0016020 // membrane // inferred from electronic annotation /// 0016021 // integral to membrane // inferred from electronic annotation		chr12:107349673-107367813 (+) // 98.44 // q23.3
221067_s_at	5.29176	2.40375	5.29176	up	C12orf39	80763		0005576 // extracellular region // inferred from electronic annotation /// 0005634 // nucleus // inferred from direct assay /// 0005730 // nucleolus // inferred from direct assay /// 0030133 // transport vesicle // inferred from electronic annotation /// 0031410 // cytoplasmic vesicle // inferred from electronic annotation /// 0043231 // intracellular membrane-bounded organelle // inferred from d…		chr12:21679255-21684210 (+) // 91.24 // p12.1
219817_at	2.05326	1.03792	2.05326	up	C12orf47	51275
1553566_at	3.19596	1.67625	3.19596	up	C12orf53	196500		0016020 // membrane // inferred from electronic annotation /// 0016021 // integral to membrane // inferred from electronic annotation		chr12:6804201-6807227 (-) // 100.0 // p13.31
240354_at	6.18841	2.62957	6.18841	up	C12orf54	121273				chr12:48889783-48890297 (+) // 93.27 // q13.11
1560426_at	2.50088	1.32244	2.50088	up	C12orf55	144535				chr12:96883364-96934745 (+) // 99.28 // q23.1
224719_s_at	3.99721	1.99899	3.99721	up	C12orf57	113246				chr12:7052498-7055165 (+) // 85.2 // p13.31
223477_s_at	2.31126	1.20868	2.31126	up	C12orf65	91574	0006412 // translation // inferred from electronic annotation /// 0006415 // translational termination // inferred from electronic annotation	0005739 // mitochondrion // non-traceable author statement /// 0005739 // mitochondrion // inferred from electronic annotation	0003747 // translation release factor activity // inferred from electronic annotation	chr12:123718002-123742504 (+) // 57.97 // q24.31
229626_at	2.86621	1.51915	2.86621	up	C12orf68	387856		0005737 // cytoplasm // inferred from direct assay		chr12:48578874-48579709 (+) // 96.96 // q13.11
1554582_a_at	2.80858	1.48984	2.80858	up	C12orf72	254013	0006479 // protein methylation // inferred from electronic annotation	0005737 // cytoplasm // inferred from electronic annotation	0008276 // protein methyltransferase activity // inferred from electronic annotation	chr12:31812120-31821795 (+) // 53.48 // p11.21
1563474_at	2.63652	1.39863	2.63652	up	C12orf72	254013	0006479 // protein methylation // inferred from electronic annotation	0005737 // cytoplasm // inferred from electronic annotation	0008276 // protein methyltransferase activity // inferred from electronic annotation	chr12:31812621-31826043 (+) // 51.96 // p11.21
229679_at	2.68828	1.42668	2.68828	up	C12orf76 /// LOC100510175	100510175 /// 400073				chr12:110465849-110486301 (-) // 75.44 // q24.11
202563_at	4.22951	2.08049	4.22951	up	C14orf1	11161	0006694 // steroid biosynthetic process // inferred from electronic annotation /// 0008610 // lipid biosynthetic process // inferred from electronic annotation /// 0016126 // sterol biosynthetic process // inferred from electronic annotation	0005783 // endoplasmic reticulum // inferred from electronic annotation /// 0005789 // endoplasmic reticulum membrane // inferred from electronic annotation /// 0016020 // membrane // inferred from electronic annotation /// 0016021 // integral to membrane // non-traceable author statement /// 0016021 // integral to membrane // inferred from electronic annotation /// 0030133 // transport vesicle /…		chr14:76116278-76127159 (-) // 63.28 // q24.3
220084_at	2.17886	1.12357	2.17886	up	C14orf105	55195	0006486 // protein glycosylation // inferred from electronic annotation	0016020 // membrane // inferred from electronic annotation	0008378 // galactosyltransferase activity // inferred from electronic annotation	chr14:57936594-57960570 (-) // 67.74 // q22.3
237328_at	2.83531	1.50351	2.83531	up	C14orf105	55195	0006486 // protein glycosylation // inferred from electronic annotation	0016020 // membrane // inferred from electronic annotation	0008378 // galactosyltransferase activity // inferred from electronic annotation	chr14:57936019-57936479 (-) // 73.5 // q22.3
219563_at	3.31175	1.72759	3.31175	up	C14orf139	79686				chr14:95873605-95876025 (-) // 87.74 // q32.13
214264_s_at	2.24751	1.16833	2.24751	up	C14orf143	90141			0005509 // calcium ion binding // inferred from electronic annotation	chr14:90263468-90420901 (-) // 92.98 // q32.11
226196_s_at	2.27167	1.18375	2.27167	up	C14orf179	112752				chr14:76452156-76550085 (+) // 84.32 // q24.3
1558421_a_at	8.75259	3.12971	8.75259	up	C14orf180	400258		0016020 // membrane // inferred from electronic annotation /// 0016021 // integral to membrane // inferred from electronic annotation		chr14:105046055-105056184 (+) // 95.59 // q32.33
237460_x_at	2.96117	1.56617	2.96117	up	C14orf182	283551				chr14:50458160-50458715 (-) // 37.28 // q21.3
239777_at	2.2112	1.14483	2.2112	up	C14orf182	283551				chr14:50458973-50459974 (-) // 64.68 // q21.3
1564785_at	3.41507	1.77191	3.41507	up	C14orf183	196913				chr14:50550368-50559361 (-) // 89.54 // q21.3
202279_at	3.24571	1.69854	3.24571	up	C14orf2	9556		0005739 // mitochondrion // inferred from electronic annotation		chr14:104378626-104387866 (-) // 84.21 // q32.33
210532_s_at	3.18624	1.67186	3.18624	up	C14orf2	9556		0005739 // mitochondrion // inferred from electronic annotation		chr14:104378853-104387855 (-) // 63.88 // q32.33
237654_at	2.5001	1.32198	2.5001	up	C14orf50	145376				chr14:65054900-65056096 (+) // 96.32 // q23.3
230677_at	2.89225	1.53219	2.89225	up	C14orf73	91828				chr14:103568713-103576899 (+) // 97.58 // q32.32
1556588_at	2.26304	1.17826	2.26304	up	C15orf37	283687				chr15:80215112-80217192 (+) // 83.03 // q25.1
228666_at	3.82909	1.937	3.82909	up	C15orf38	348110				chr15:90443809-90445036 (-) // 90.88 // q26.1
223484_at	2.45451	1.29543	2.45451	up	C15orf48	84419		0005634 // nucleus // inferred from direct assay /// 0005634 // nucleus // inferred from electronic annotation /// 0005739 // mitochondrion // inferred from electronic annotation		chr15:45722806-45725645 (+) // 98.19 // q21.1
231318_at	2.53215	1.34036	2.53215	up	C15orf51	196968			0003924 // GTPase activity // inferred from electronic annotation /// 0005525 // GTP binding // inferred from electronic annotation	chr15:100330984-100331448 (-) // 93.07 // q26.3
240689_at	2.36505	1.24187	2.36505	up	C15orf60	283677				chr15:73832837-73852356 (+) // 99.69 // q24.1
229742_at	3.77756	1.91745	3.77756	up	C15orf61	145853		0005576 // extracellular region // inferred from electronic annotation		chr15:67813673-67818997 (+) // 89.55 // q23
227378_x_at	2.55839	1.35524	2.55839	up	C16orf13	84326				chr16:684429-686204 (-) // 85.5 // p13.3
228114_x_at	2.11519	1.08079	2.11519	up	C16orf13	84326				chr16:684429-686314 (-) // 91.22 // p13.3
1565641_at	3.51311	1.81275	3.51311	up	C16orf45	89927			0005515 // protein binding // inferred from electronic annotation	chr16:15676180-15678382 (-) // 42.28 // p13.11
1554016_a_at	2.69161	1.42847	2.69161	up	C16orf57	79650	0006350 // transcription // inferred from electronic annotation /// 0006355 // regulation of transcription, DNA-dependent // inferred from electronic annotation /// 0016032 // viral reproduction // inferred from electronic annotation /// 0045449 // regulation of transcription // inferred from electronic annotation	0005622 // intracellular // inferred from electronic annotation /// 0005634 // nucleus // inferred from electronic annotation /// 0005730 // nucleolus // inferred from direct assay	0003676 // nucleic acid binding // inferred from electronic annotation /// 0003677 // DNA binding // inferred from electronic annotation /// 0003700 // sequence-specific DNA binding transcription factor activity // inferred from electronic annotation /// 0008270 // zinc ion binding // inferred from electronic annotation /// 0046872 // metal ion binding // inferred from electronic annotation	chr16:58035349-58055513 (+) // 84.06 // q21
231153_at	2.89676	1.53444	2.89676	up	C16orf86	388284				chr16:67702140-67702655 (+) // 98.47 // q22.1
229071_at	2.20102	1.13817	2.20102	up	C17orf100	388327				chr17:6554997-6556593 (+) // 77.85 // p13.1
226657_at	2.61433	1.38644	2.61433	up	C17orf103	256302				chr17:21142182-21145139 (-) // 76.07 // p11.2
226396_at	2.23416	1.15973	2.23416	up	C17orf106	100134934	0006468 // protein phosphorylation // inferred from electronic annotation /// 0007049 // cell cycle // inferred from electronic annotation /// 0007067 // mitosis // inferred from electronic annotation /// 0008283 // cell proliferation // traceable author statement /// 0051301 // cell division // inferred from electronic annotation	0000781 // chromosome, telomeric region // inferred from electronic annotation /// 0000784 // nuclear chromosome, telomeric region // inferred from direct assay /// 0000784 // nuclear chromosome, telomeric region // inferred from electronic annotation /// 0005634 // nucleus // inferred from direct assay /// 0005634 // nucleus // inferred from electronic annotation /// 0070188 // Stn1-Ten1 complex…	0000166 // nucleotide binding // inferred from electronic annotation /// 0003677 // DNA binding // inferred from electronic annotation /// 0004672 // protein kinase activity // inferred from electronic annotation /// 0004674 // protein serine/threonine kinase activity // inferred from electronic annotation /// 0004693 // cyclin-dependent protein kinase activity // inferred from electronic annotat…	chr17:73975321-73996665 (+) // 97.98 // q25.1
213195_at	5.16999	2.37016	5.16999	up	C17orf108	201229				chr17:26205342-26210191 (-) // 87.15 // q11.2
224447_s_at	2.66237	1.41271	2.66237	up	C17orf37	84299	0045454 // cell redox homeostasis // inferred from electronic annotation	0005737 // cytoplasm // inferred from electronic annotation /// 0005829 // cytosol // inferred from electronic annotation /// 0016020 // membrane // inferred from electronic annotation	0008430 // selenium binding // inferred from electronic annotation	chr17:37885410-37886755 (-) // 96.12 // q12
220058_at	3.72439	1.89701	3.72439	up	C17orf39	79018				chr17:17942949-17968597 (+) // 94.49 // p11.2
224574_at	3.71944	1.89508	3.71944	up	C17orf49	124944		0005634 // nucleus // inferred from electronic annotation /// 0071339 // MLL1 complex // inferred from direct assay	0003677 // DNA binding // inferred from electronic annotation	chr17:6915930-6920839 (+) // 88.57 // p13.1
219417_s_at	3.96633	1.98781	3.96633	up	C17orf59	54785				chr17:8091651-8093390 (-) // 98.69 // p13.1
227063_at	7.98674	2.99761	7.98674	up	C17orf61	254863		0005743 // mitochondrial inner membrane // inferred from electronic annotation /// 0016020 // membrane // inferred from electronic annotation /// 0016021 // integral to membrane // inferred from electronic annotation		chr17:7306293-7307421 (-) // 95.15 // p13.1
229418_at	2.12845	1.0898	2.12845	up	C17orf63	55731				chr17:27082997-27083581 (-) // 94.03 // q11.2
236863_at	3.30102	1.72291	3.30102	up	C17orf67	339210		0005576 // extracellular region // inferred from electronic annotation		chr17:54869274-54869714 (-) // 94.02 // q22
232972_at	2.02799	1.02005	2.02799	up	C17orf72	92340				chr17:62075710-62081647 (+) // 99.26 // q23.3
1553298_at	3.3676	1.75172	3.3676	up	C17orf77	146723		0005576 // extracellular region // inferred from electronic annotation		chr17:72586654-72590348 (+) // 52.67 // q25.1
225967_s_at	2.50339	1.32389	2.50339	up	C17orf89	284184		0005739 // mitochondrion // inferred from electronic annotation		chr17:79213038-79215081 (+) // 94.6 // q25.3
50374_at	2.1636	1.11344	2.1636	up	C17orf90	339229		0005739 // mitochondrion // inferred from electronic annotation		chr17:79632065-79633584 (-) // 90.03 // q25.3
229238_at	2.0801	1.05666	2.0801	up	C17orf97	400566				chr17:263642-264230 (+) // 84.1 // p13.3
233138_at	2.36355	1.24095	2.36355	up	C18orf1	753		0005886 // plasma membrane // inferred from electronic annotation /// 0016020 // membrane // inferred from electronic annotation /// 0016021 // integral to membrane // non-traceable author statement /// 0016021 // integral to membrane // inferred from electronic annotation		chr18:13613691-13615746 (+) // 89.18 // p11.21
212055_at	2.13073	1.09135	2.13073	up	C18orf10	25941		0005737 // cytoplasm // inferred from electronic annotation /// 0005856 // cytoskeleton // inferred from electronic annotation /// 0005874 // microtubule // inferred from electronic annotation		chr18:34375589-34408987 (-) // 83.72 // q12.2
221764_at	2.44875	1.29205	2.44875	up	C19orf22	91300		0005634 // nucleus // inferred from electronic annotation	0003676 // nucleic acid binding // inferred from electronic annotation	chr19:896503-913208 (-) // 87.7 // p13.3
55705_at	2.09993	1.07034	2.09993	up	C19orf22	91300		0005634 // nucleus // inferred from electronic annotation	0003676 // nucleic acid binding // inferred from electronic annotation	chr19:896503-902130 (-) // 87.6 // p13.3
223003_at	2.96895	1.56995	2.96895	up	C19orf43	79002				chr19:12841458-12842214 (-) // 99.17 // p13.2
241842_x_at	3.54738	1.82675	3.54738	up	C19orf45	374877				chr19:7570999-7573333 (+) // 96.15 // p13.2
241862_x_at	30.1159	4.91245	30.1159	up	C19orf45	374877				chr19:7571829-7573333 (+) // 75.91 // p13.2
235515_at	2.62921	1.39463	2.62921	up	C19orf46	163183	0045198 // establishment of epithelial cell apical/basal polarity // inferred from sequence or structural similarity	0005634 // nucleus // inferred from electronic annotation /// 0005640 // nuclear outer membrane // inferred from electronic annotation /// 0016020 // membrane // inferred from electronic annotation /// 0016021 // integral to membrane // inferred from electronic annotation /// 0031309 // integral to nuclear outer membrane // inferred from sequence or structural similarity	0003779 // actin binding // inferred from electronic annotation	chr19:36494211-36497386 (-) // 79.12 // q13.12
234999_at	2.01588	1.01141	2.01588	up	C19orf47	126526				chr19:40826675-40854293 (-) // 99.55 // q13.2
230033_at	2.7209	1.44409	2.7209	up	C19orf51	352909				chr19:55670032-55671385 (-) // 94.77 // q13.42
217780_at	2.53889	1.3442	2.53889	up	C19orf56	51398		0016020 // membrane // inferred from electronic annotation /// 0016021 // integral to membrane // inferred from electronic annotation		chr19:12778886-12780449 (-) // 96.44 // p13.2
206901_at	8.93793	3.15994	8.93793	up	C19orf57	79173	0007275 // multicellular organismal development // non-traceable author statement		0005515 // protein binding // inferred from physical interaction	chr19:13993169-14000858 (-) // 98.56 // p13.13
213985_s_at	2.67209	1.41797	2.67209	up	C19orf6	91304		0005737 // cytoplasm // inferred from electronic annotation /// 0016020 // membrane // inferred from electronic annotation /// 0016021 // integral to membrane // inferred from electronic annotation		chr19:1011172-1014303 (+) // 97.44 // p13.3
213986_s_at	3.4939	1.80484	3.4939	up	C19orf6	91304		0005737 // cytoplasm // inferred from electronic annotation /// 0016020 // membrane // inferred from electronic annotation /// 0016021 // integral to membrane // inferred from electronic annotation		chr19:1011172-1014303 (-) // 97.44 // p13.3
218429_s_at	2.03767	1.02692	2.03767	up	C19orf66	55337				chr19:10197008-10203918 (+) // 97.7 // p13.2
225823_at	2.4822	1.31162	2.4822	up	C19orf70	125988		0005739 // mitochondrion // inferred from electronic annotation	0005515 // protein binding // inferred from physical interaction	chr19:5678432-5680558 (-) // 81.28 // p13.3
231982_at	8.13617	3.02435	8.13617	up	C19orf77	284422		0016020 // membrane // inferred from electronic annotation /// 0016021 // integral to membrane // inferred from electronic annotation		chr19:3474409-3483401 (-) // 90.99 // p13.3
218546_at	3.62389	1.85754	3.62389	up	C1orf115	79762		0016020 // membrane // inferred from electronic annotation /// 0016021 // integral to membrane // inferred from electronic annotation		chr1:220863707-220872493 (+) // 96.88 // q41
225480_at	2.22086	1.15112	2.22086	up	C1orf122	127687				chr1:38273954-38275123 (+) // 93.22 // p34.3
1552870_s_at	2.51337	1.32962	2.51337	up	C1orf125	126859				chr1:179460837-179523868 (+) // 93.42 // q25.2
212002_at	2.54082	1.34529	2.54082	up	C1orf144	26099				chr1:16693725-16724640 (+) // 96.94 // p36.13
230608_at	4.14613	2.05176	4.14613	up	C1orf182	128229				chr1:156308597-156316783 (+) // 93.31 // q22
220476_s_at	2.02593	1.01858	2.02593	up	C1orf183	55924				chr1:112269127-112281953 (-) // 97.3 // p13.2
229608_at	2.17537	1.12126	2.17537	up	C1orf183	55924				chr1:112264685-112265342 (-) // 90.73 // p13.2
230381_at	3.37485	1.75482	3.37485	up	C1orf186	440712		0016020 // membrane // inferred from electronic annotation /// 0016021 // integral to membrane // inferred from electronic annotation		chr1:206238871-206239376 (-) // 74.43 // q32.1
1558368_s_at	2.24137	1.16438	2.24137	up	C1orf187	374946	0007275 // multicellular organismal development // inferred from electronic annotation /// 0007411 // axon guidance // inferred from sequence or structural similarity /// 0007411 // axon guidance // inferred from electronic annotation /// 0016055 // Wnt receptor signaling pathway // inferred from electronic annotation /// 0021516 // dorsal spinal cord development // inferred from sequence or stru…	0005576 // extracellular region // inferred from sequence or structural similarity /// 0005576 // extracellular region // inferred from electronic annotation	0005515 // protein binding // inferred from electronic annotation	chr1:11751780-11786209 (+) // 76.21 // p36.22
223125_s_at	2.60569	1.38167	2.60569	up	C1orf21	81563				chr1:184356209-184598153 (+) // 90.67 // q25.3
223126_s_at	2.8157	1.49349	2.8157	up	C1orf21	81563				chr1:184356209-184598153 (+) // 90.67 // q25.3
1554246_at	2.79332	1.48198	2.79332	up	C1orf210	149466		0016020 // membrane // inferred from electronic annotation /// 0016021 // integral to membrane // inferred from electronic annotation		chr1:43747561-43751250 (-) // 52.74 // p34.2
238366_at	5.62621	2.49216	5.62621	up	C1orf228	339541			0005488 // binding // inferred from electronic annotation	chr1:45190044-45191261 (-) // 95.62 // p34.1
238367_s_at	2.81329	1.49226	2.81329	up	C1orf228	339541			0005488 // binding // inferred from electronic annotation	chr1:45190044-45191261 (-) // 95.62 // p34.1
223548_at	2.64147	1.40134	2.64147	up	C1orf26	54823				chr1:185129963-185260818 (+) // 99.72 // q25.3
219406_at	2.14134	1.09851	2.14134	up	C1orf50	79078				chr1:43232939-43241410 (+) // 95.73 // p34.2
223459_s_at	3.53948	1.82354	3.53948	up	C1orf56	54964		0005576 // extracellular region // inferred from electronic annotation		chr1:151020257-151023869 (+) // 97.73 // q21.3
223272_s_at	3.34334	1.74129	3.34334	up	C1orf57	84284			0000166 // nucleotide binding // inferred from electronic annotation /// 0005524 // ATP binding // inferred from electronic annotation /// 0016740 // transferase activity // inferred from electronic annotation /// 0016787 // hydrolase activity // inferred from electronic annotation /// 0017111 // nucleoside-triphosphatase activity // inferred from electronic annotation	chr1:233086369-233114219 (+) // 97.41 // q42.2
226813_at	3.3108	1.72718	3.3108	up	C1orf57	84284			0000166 // nucleotide binding // inferred from electronic annotation /// 0005524 // ATP binding // inferred from electronic annotation /// 0016740 // transferase activity // inferred from electronic annotation /// 0016787 // hydrolase activity // inferred from electronic annotation /// 0017111 // nucleoside-triphosphatase activity // inferred from electronic annotation	chr1:233086378-233114545 (+) // 92.32 // q42.2
241908_at	2.13873	1.09675	2.13873	up	C1orf58	148362		0016020 // membrane // inferred from electronic annotation		chr1:222886223-222887247 (+) // 84.35 // q41
231983_at	2.1895	1.1306	2.1895	up	C1orf69	200205	0006546 // glycine catabolic process // inferred from electronic annotation /// 0006783 // heme biosynthetic process // inferred from electronic annotation	0005737 // cytoplasm // inferred from electronic annotation /// 0005739 // mitochondrion // inferred from electronic annotation	0004047 // aminomethyltransferase activity // inferred from electronic annotation /// 0016740 // transferase activity // inferred from electronic annotation	chr1:228353909-228364185 (+) // 79.74 // q42.13
225401_at	2.34718	1.23093	2.34718	up	C1orf85	112770		0005764 // lysosome // inferred from direct assay /// 0005764 // lysosome // inferred from electronic annotation /// 0005765 // lysosomal membrane // inferred from electronic annotation /// 0016020 // membrane // inferred from electronic annotation /// 0016021 // integral to membrane // inferred from sequence or structural similarity /// 0016021 // integral to membrane // inferred from electronic…		chr1:156262478-156265468 (-) // 96.75 // q22
1558692_at	2.57877	1.36668	2.57877	up	C1orf85	112770		0005764 // lysosome // inferred from direct assay /// 0005764 // lysosome // inferred from electronic annotation /// 0005765 // lysosomal membrane // inferred from electronic annotation /// 0016020 // membrane // inferred from electronic annotation /// 0016021 // integral to membrane // inferred from sequence or structural similarity /// 0016021 // integral to membrane // inferred from electronic…		chr1:156259882-156262862 (-) // 54.11 // q22
228197_at	6.02263	2.59039	6.02263	up	C1orf86	199990				chr1:2120986-2125563 (+) // 92.75 // p36.33
229113_s_at	7.44805	2.89686	7.44805	up	C1orf86	199990				chr1:2120989-2126202 (-) // 93.1 // p36.33
230649_at	2.03944	1.02817	2.03944	up	C1orf86	199990				chr1:2117219-2118137 (+) // 99.13 // p36.33
[truncated: 10,866 more rows]
[truncated: 5 more columns]
